# Supplementary material for: Regioselective intermolecular carboamination of allylamines via nucleopalladation: empowering three-component synthesis of vicinal diamines
Source: Chem Sci. 2024 Nov 29;16(1):386–92. doi: 10.1039/d4sc07630c (PMC11606157; doi:10.1039/d4sc07630c)
Supplement: SC-016-D4SC07630C-s002 [file SC-016-D4SC07630C-s002.cif]

# Supplementary Information (SI) for Chemical Science.
# This journal is © The Royal Society of Chemistry 2024

####################################################################### 
# 
# This file contains crystal structure data downloaded from the 
# Cambridge Structural Database (CSD) hosted by the Cambridge 
# Crystallographic Data Centre (CCDC).
# 
# Full information about CCDC data access policies and citation 
# guidelines are available at http://www.ccdc.cam.ac.uk/access/V1 
# 
# Audit and citation data items may have been added by the CCDC. 
# Please retain this information to preserve the provenance of 
# this file and to allow appropriate attribution of the data. 
# 
#######################################################################

data_shelx
_database_code_depnum_ccdc_archive 'CCDC 2372817'
loop_
_audit_author_name
_audit_author_address
'Dr. Shobhana Krishnaswamy'
;IIT Madras
India
;
_audit_update_record             
;
2024-07-23 deposited with the CCDC.	2024-11-24 downloaded from the CCDC.
;

_audit_creation_method           SHELXL-2019/3
_shelx_SHELXL_version_number     2019/3
_chemical_name_systematic        ?
_chemical_name_common            ?
_chemical_melting_point          ?
_chemical_formula_moiety         ?
_chemical_formula_sum            'C28 H27 N3 O2 S'
_chemical_formula_weight         469.58

loop_
_atom_type_symbol
_atom_type_description
_atom_type_scat_dispersion_real
_atom_type_scat_dispersion_imag
_atom_type_scat_source
C C 0.0033 0.0016 'International Tables Vol C Tables 4.2.6.8 and 6.1.1.4'
H H 0.0000 0.0000 'International Tables Vol C Tables 4.2.6.8 and 6.1.1.4'
N N 0.0061 0.0033 'International Tables Vol C Tables 4.2.6.8 and 6.1.1.4'
O O 0.0106 0.0060 'International Tables Vol C Tables 4.2.6.8 and 6.1.1.4'
S S 0.1246 0.1234 'International Tables Vol C Tables 4.2.6.8 and 6.1.1.4'

_space_group_crystal_system      triclinic
_space_group_IT_number           2
_space_group_name_H-M_alt        'P -1'
_space_group_name_Hall           '-P 1'

_shelx_space_group_comment       
;
The symmetry employed for this shelxl refinement is uniquely defined
by the following loop, which should always be used as a source of
symmetry information in preference to the above space-group names.
They are only intended as comments.
;

loop_
_space_group_symop_operation_xyz
'x, y, z'
'-x, -y, -z'

_cell_length_a                   9.4004(5)
_cell_length_b                   10.1110(7)
_cell_length_c                   13.6049(9)
_cell_angle_alpha                97.488(2)
_cell_angle_beta                 104.094(2)
_cell_angle_gamma                95.420(2)
_cell_volume                     1232.74(14)
_cell_formula_units_Z            2
_cell_measurement_temperature    298(2)
_cell_measurement_reflns_used    8984
_cell_measurement_theta_min      2.77
_cell_measurement_theta_max      25.49

_exptl_crystal_description       block
_exptl_crystal_colour            colorless
_exptl_crystal_density_meas      ?
_exptl_crystal_density_method    ?
_exptl_crystal_density_diffrn    1.265
_exptl_crystal_F_000             496
_exptl_transmission_factor_min   ?
_exptl_transmission_factor_max   ?
_exptl_crystal_size_max          0.249
_exptl_crystal_size_mid          0.175
_exptl_crystal_size_min          0.126
_exptl_absorpt_coefficient_mu    0.161
_shelx_estimated_absorpt_T_min   0.961
_shelx_estimated_absorpt_T_max   0.980
_exptl_absorpt_correction_type   multi-scan
_exptl_absorpt_correction_T_min  0.7161
_exptl_absorpt_correction_T_max  1.0000
_exptl_absorpt_process_details   
;
 SADABS-2016/2: Krause, L., Herbst-Irmer, R., Sheldrick G.M. & Stalke D.,
 J. Appl. Cryst. 48 (2015) 3-10.
;
_exptl_absorpt_special_details   ?
_diffrn_ambient_temperature      298(2)
_diffrn_radiation_wavelength     0.71073
_diffrn_radiation_type           MoK\a
_diffrn_source                   'fine focus sealed tube'
_diffrn_measurement_device_type  'Bruker D8 Venture Diffractometer'
_diffrn_measurement_method       '\f and \w scans'
_diffrn_detector_area_resol_mean ?
_diffrn_reflns_number            48138
_diffrn_reflns_av_unetI/netI     0.0460
_diffrn_reflns_av_R_equivalents  0.0952
_diffrn_reflns_limit_h_min       -11
_diffrn_reflns_limit_h_max       11
_diffrn_reflns_limit_k_min       -12
_diffrn_reflns_limit_k_max       12
_diffrn_reflns_limit_l_min       -16
_diffrn_reflns_limit_l_max       16
_diffrn_reflns_theta_min         2.840
_diffrn_reflns_theta_max         25.657
_diffrn_reflns_theta_full        25.242
_diffrn_measured_fraction_theta_max 0.996
_diffrn_measured_fraction_theta_full 0.996
_diffrn_reflns_Laue_measured_fraction_max 0.996
_diffrn_reflns_Laue_measured_fraction_full 0.996
_diffrn_reflns_point_group_measured_fraction_max 0.996
_diffrn_reflns_point_group_measured_fraction_full 0.996
_reflns_number_total             4655
_reflns_number_gt                3476
_reflns_threshold_expression     'I > 2\s(I)'
_reflns_Friedel_coverage         0.000
_reflns_Friedel_fraction_max     .
_reflns_Friedel_fraction_full    .

_reflns_special_details          
;
 Reflections were merged by SHELXL according to the crystal
 class for the calculation of statistics and refinement.
 
 _reflns_Friedel_fraction is defined as the number of unique
 Friedel pairs measured divided by the number that would be
 possible theoretically, ignoring centric projections and
 systematic absences.
;

_computing_data_collection       'APEX4 (Bruker, 2021)'
_computing_cell_refinement       'APEX4/SAINT (Bruker, 2021)'
_computing_data_reduction        'SAINT/XPREP (Bruker, 2021)'
_computing_structure_solution    'SHELXT 2018/2 (Sheldrick, 2018)'
_computing_structure_refinement  'SHELXL-2019/2 (Sheldrick, 2019), WinGX'
_computing_molecular_graphics    'ORTEP3 (Farrugia, 2012)'
_computing_publication_material  ?
_refine_special_details          ?
_refine_ls_structure_factor_coef Fsqd
_refine_ls_matrix_type           full
_refine_ls_weighting_scheme      calc
_refine_ls_weighting_details     
'w=1/[\s^2^(Fo^2^)+(0.0427P)^2^+0.4329P] where P=(Fo^2^+2Fc^2^)/3'
_atom_sites_solution_primary     ?
_atom_sites_solution_secondary   ?
_atom_sites_solution_hydrogens   geom
_refine_ls_hydrogen_treatment    constr
_refine_ls_extinction_method     none
_refine_ls_extinction_coef       .
_refine_ls_number_reflns         4655
_refine_ls_number_parameters     308
_refine_ls_number_restraints     0
_refine_ls_R_factor_all          0.0744
_refine_ls_R_factor_gt           0.0493
_refine_ls_wR_factor_ref         0.1165
_refine_ls_wR_factor_gt          0.1052
_refine_ls_goodness_of_fit_ref   1.078
_refine_ls_restrained_S_all      1.078
_refine_ls_shift/su_max          0.001
_refine_ls_shift/su_mean         0.000

loop_
_atom_site_label
_atom_site_type_symbol
_atom_site_fract_x
_atom_site_fract_y
_atom_site_fract_z
_atom_site_U_iso_or_equiv
_atom_site_adp_type
_atom_site_occupancy
_atom_site_site_symmetry_order
_atom_site_calc_flag
_atom_site_refinement_flags_posn
_atom_site_refinement_flags_adp
_atom_site_refinement_flags_occupancy
_atom_site_disorder_assembly
_atom_site_disorder_group
C1 C 0.4284(4) 0.8189(3) 0.4335(2) 0.0773(9) Uani 1 1 d . . . . .
H1 H 0.512591 0.780770 0.427113 0.093 Uiso 1 1 calc R U . . .
C2 C 0.3416(4) 0.8576(3) 0.3480(2) 0.0795(9) Uani 1 1 d . . . . .
H2 H 0.367406 0.846534 0.285968 0.095 Uiso 1 1 calc R U . . .
C3 C 0.2175(4) 0.9122(3) 0.3558(2) 0.0765(9) Uani 1 1 d . . . . .
H3 H 0.156522 0.938756 0.298971 0.092 Uiso 1 1 calc R U . . .
C4 C 0.1832(3) 0.9278(3) 0.4491(2) 0.0604(7) Uani 1 1 d . . . . .
H4 H 0.098794 0.964793 0.456375 0.073 Uiso 1 1 calc R U . . .
C5 C 0.2764(2) 0.8875(2) 0.53138(17) 0.0437(5) Uani 1 1 d . . . . .
C6 C 0.2437(2) 0.9061(2) 0.63516(17) 0.0391(5) Uani 1 1 d . . . . .
C7 C 0.3407(2) 0.8773(2) 0.81564(17) 0.0441(5) Uani 1 1 d . . . . .
H7A H 0.240423 0.883634 0.820822 0.053 Uiso 1 1 calc R U . . .
H7B H 0.402999 0.958164 0.855105 0.053 Uiso 1 1 calc R U . . .
C8 C 0.3947(2) 0.7550(2) 0.85993(16) 0.0363(5) Uani 1 1 d . . . . .
H8 H 0.322284 0.675777 0.826880 0.044 Uiso 1 1 calc R U . . .
C9 C 0.4125(2) 0.7720(2) 0.97638(16) 0.0423(5) Uani 1 1 d . . . . .
H9A H 0.452314 0.694319 1.001858 0.051 Uiso 1 1 calc R U . . .
H9B H 0.483852 0.850609 1.009025 0.051 Uiso 1 1 calc R U . . .
C10 C 0.2709(2) 0.7875(2) 1.00738(16) 0.0380(5) Uani 1 1 d . . . . .
C11 C 0.2433(2) 0.9075(2) 1.05586(17) 0.0439(5) Uani 1 1 d . . . . .
H11 H 0.314547 0.982572 1.070415 0.053 Uiso 1 1 calc R U . . .
C12 C 0.1120(3) 0.9184(2) 1.08323(17) 0.0473(6) Uani 1 1 d . . . . .
H12 H 0.096512 1.000862 1.115245 0.057 Uiso 1 1 calc R U . . .
C13 C 0.0032(2) 0.8091(2) 1.06392(17) 0.0428(5) Uani 1 1 d . . . . .
C14 C 0.0297(3) 0.6896(2) 1.01407(18) 0.0475(6) Uani 1 1 d . . . . .
H14 H -0.042355 0.615025 0.998439 0.057 Uiso 1 1 calc R U . . .
C15 C 0.1607(2) 0.6786(2) 0.98695(18) 0.0458(6) Uani 1 1 d . . . . .
H15 H 0.175584 0.596341 0.954246 0.055 Uiso 1 1 calc R U . . .
C16 C -0.1397(3) 0.8199(3) 1.0944(2) 0.0670(8) Uani 1 1 d . . . . .
H16A H -0.211618 0.845155 1.039217 0.101 Uiso 1 1 calc R U . . .
H16B H -0.122547 0.886888 1.154426 0.101 Uiso 1 1 calc R U . . .
H16C H -0.175910 0.734641 1.109102 0.101 Uiso 1 1 calc R U . . .
C17 C 0.4356(2) 0.4862(2) 0.72313(17) 0.0402(5) Uani 1 1 d . . . . .
C18 C 0.3634(3) 0.3718(3) 0.7437(2) 0.0559(7) Uani 1 1 d . . . . .
H18 H 0.391089 0.346064 0.808121 0.067 Uiso 1 1 calc R U . . .
C19 C 0.2490(3) 0.2957(3) 0.6670(3) 0.0706(8) Uani 1 1 d . . . . .
H19 H 0.199478 0.218693 0.680308 0.085 Uiso 1 1 calc R U . . .
C20 C 0.2088(3) 0.3328(3) 0.5727(2) 0.0739(9) Uani 1 1 d . . . . .
H20 H 0.131697 0.281256 0.521845 0.089 Uiso 1 1 calc R U . . .
C21 C 0.2816(3) 0.4462(3) 0.5520(2) 0.0686(8) Uani 1 1 d . . . . .
H21 H 0.254145 0.470601 0.487134 0.082 Uiso 1 1 calc R U . . .
C22 C 0.3950(3) 0.5240(3) 0.62711(18) 0.0519(6) Uani 1 1 d . . . . .
H22 H 0.443787 0.601038 0.613344 0.062 Uiso 1 1 calc R U . . .
C23 C 0.7327(2) 0.6040(2) 0.77394(17) 0.0418(5) Uani 1 1 d . . . . .
C24 C 0.7829(3) 0.7200(3) 0.74259(19) 0.0518(6) Uani 1 1 d . . . . .
H24 H 0.732118 0.794580 0.744199 0.062 Uiso 1 1 calc R U . . .
C25 C 0.9104(3) 0.7231(3) 0.7087(2) 0.0679(8) Uani 1 1 d . . . . .
H25 H 0.947119 0.801310 0.689007 0.081 Uiso 1 1 calc R U . . .
C26 C 0.9827(3) 0.6124(4) 0.7040(2) 0.0722(9) Uani 1 1 d . . . . .
H26 H 1.067216 0.615178 0.679840 0.087 Uiso 1 1 calc R U . . .
C27 C 0.9315(3) 0.4969(4) 0.7347(2) 0.0718(9) Uani 1 1 d . . . . .
H27 H 0.981169 0.421863 0.731016 0.086 Uiso 1 1 calc R U . . .
C28 C 0.8064(3) 0.4921(3) 0.7709(2) 0.0566(7) Uani 1 1 d . . . . .
H28 H 0.772251 0.414747 0.792943 0.068 Uiso 1 1 calc R U . . .
N1 N 0.3988(2) 0.8329(2) 0.52540(16) 0.0587(6) Uani 1 1 d . . . . .
N2 N 0.3443(2) 0.8683(2) 0.70940(14) 0.0491(5) Uani 1 1 d . . . . .
H2A H 0.417883 0.835572 0.692787 0.059 Uiso 1 1 calc R U . . .
N3 N 0.53659(18) 0.73568(17) 0.83459(13) 0.0365(4) Uani 1 1 d . . . . .
O1 O 0.13356(18) 0.95329(19) 0.64777(13) 0.0587(5) Uani 1 1 d . . . . .
O2 O 0.60290(18) 0.51865(17) 0.90828(12) 0.0535(4) Uani 1 1 d . . . . .
S1 S 0.57476(6) 0.59287(6) 0.82298(4) 0.03702(16) Uani 1 1 d . . . . .

loop_
_atom_site_aniso_label
_atom_site_aniso_U_11
_atom_site_aniso_U_22
_atom_site_aniso_U_33
_atom_site_aniso_U_23
_atom_site_aniso_U_13
_atom_site_aniso_U_12
C1 0.105(2) 0.079(2) 0.072(2) 0.0205(17) 0.0534(19) 0.0371(19)
C2 0.125(3) 0.075(2) 0.0505(18) 0.0162(16) 0.0402(18) 0.019(2)
C3 0.102(2) 0.084(2) 0.0460(17) 0.0230(16) 0.0150(16) 0.0195(19)
C4 0.0654(16) 0.0717(19) 0.0484(15) 0.0236(14) 0.0128(12) 0.0160(14)
C5 0.0487(13) 0.0406(13) 0.0443(13) 0.0130(11) 0.0138(10) 0.0054(11)
C6 0.0384(12) 0.0365(12) 0.0453(13) 0.0141(10) 0.0120(10) 0.0063(10)
C7 0.0471(13) 0.0502(14) 0.0362(12) 0.0057(11) 0.0102(10) 0.0146(11)
C8 0.0327(10) 0.0415(13) 0.0334(11) 0.0040(9) 0.0068(8) 0.0051(9)
C9 0.0385(12) 0.0512(14) 0.0361(12) 0.0083(10) 0.0068(9) 0.0064(10)
C10 0.0386(11) 0.0464(14) 0.0302(11) 0.0111(10) 0.0080(9) 0.0078(10)
C11 0.0464(13) 0.0430(14) 0.0387(12) 0.0012(10) 0.0097(10) -0.0021(10)
C12 0.0553(14) 0.0478(15) 0.0381(13) -0.0022(11) 0.0138(11) 0.0117(12)
C13 0.0449(12) 0.0538(15) 0.0347(12) 0.0143(11) 0.0139(10) 0.0117(11)
C14 0.0457(13) 0.0453(14) 0.0536(15) 0.0133(12) 0.0155(11) 0.0021(11)
C15 0.0514(13) 0.0376(13) 0.0510(14) 0.0060(11) 0.0175(11) 0.0096(11)
C16 0.0590(16) 0.088(2) 0.0667(18) 0.0212(16) 0.0306(14) 0.0202(15)
C17 0.0377(11) 0.0375(13) 0.0470(13) 0.0047(10) 0.0155(10) 0.0049(10)
C18 0.0631(16) 0.0486(15) 0.0601(17) 0.0060(13) 0.0285(13) -0.0011(13)
C19 0.0733(19) 0.0542(18) 0.083(2) -0.0084(16) 0.0386(17) -0.0193(15)
C20 0.0608(17) 0.075(2) 0.071(2) -0.0188(17) 0.0159(15) -0.0162(15)
C21 0.0685(17) 0.070(2) 0.0545(17) 0.0007(15) 0.0014(14) -0.0015(15)
C22 0.0556(14) 0.0476(15) 0.0471(15) 0.0055(12) 0.0073(11) -0.0010(12)
C23 0.0323(11) 0.0518(14) 0.0394(12) 0.0036(11) 0.0074(9) 0.0062(10)
C24 0.0463(13) 0.0553(16) 0.0541(15) 0.0047(12) 0.0182(11) -0.0002(11)
C25 0.0539(16) 0.084(2) 0.0622(18) 0.0004(15) 0.0227(13) -0.0135(15)
C26 0.0371(14) 0.118(3) 0.0566(17) -0.0084(18) 0.0162(12) 0.0036(16)
C27 0.0491(15) 0.097(2) 0.072(2) 0.0022(18) 0.0180(14) 0.0304(16)
C28 0.0475(14) 0.0622(17) 0.0626(17) 0.0103(13) 0.0153(12) 0.0169(12)
N1 0.0698(14) 0.0634(14) 0.0567(14) 0.0200(11) 0.0302(11) 0.0280(12)
N2 0.0486(11) 0.0663(14) 0.0407(11) 0.0160(10) 0.0157(9) 0.0277(10)
N3 0.0350(9) 0.0376(10) 0.0367(10) 0.0047(8) 0.0092(7) 0.0053(8)
O1 0.0474(9) 0.0818(13) 0.0601(11) 0.0311(10) 0.0215(8) 0.0274(9)
O2 0.0602(10) 0.0613(11) 0.0468(10) 0.0258(8) 0.0153(8) 0.0192(8)
S1 0.0361(3) 0.0410(3) 0.0363(3) 0.0100(2) 0.0105(2) 0.0083(2)

_geom_special_details            
;
 All esds (except the esd in the dihedral angle between two l.s. planes)
 are estimated using the full covariance matrix.  The cell esds are taken
 into account individually in the estimation of esds in distances, angles
 and torsion angles; correlations between esds in cell parameters are only
 used when they are defined by crystal symmetry.  An approximate (isotropic)
 treatment of cell esds is used for estimating esds involving l.s. planes.
;

loop_
_geom_bond_atom_site_label_1
_geom_bond_atom_site_label_2
_geom_bond_distance
_geom_bond_site_symmetry_2
_geom_bond_publ_flag
C1 N1 1.338(3) . ?
C1 C2 1.374(4) . ?
C1 H1 0.9300 . ?
C2 C3 1.358(4) . ?
C2 H2 0.9300 . ?
C3 C4 1.377(4) . ?
C3 H3 0.9300 . ?
C4 C5 1.376(3) . ?
C4 H4 0.9300 . ?
C5 N1 1.338(3) . ?
C5 C6 1.509(3) . ?
C6 O1 1.220(2) . ?
C6 N2 1.328(3) . ?
C7 N2 1.445(3) . ?
C7 C8 1.521(3) . ?
C7 H7A 0.9700 . ?
C7 H7B 0.9700 . ?
C8 N3 1.481(2) . ?
C8 C9 1.537(3) . ?
C8 H8 0.9800 . ?
C9 C10 1.506(3) . ?
C9 H9A 0.9700 . ?
C9 H9B 0.9700 . ?
C10 C11 1.382(3) . ?
C10 C15 1.388(3) . ?
C11 C12 1.383(3) . ?
C11 H11 0.9300 . ?
C12 C13 1.385(3) . ?
C12 H12 0.9300 . ?
C13 C14 1.381(3) . ?
C13 C16 1.509(3) . ?
C14 C15 1.379(3) . ?
C14 H14 0.9300 . ?
C15 H15 0.9300 . ?
C16 H16A 0.9600 . ?
C16 H16B 0.9600 . ?
C16 H16C 0.9600 . ?
C17 C18 1.380(3) . ?
C17 C22 1.383(3) . ?
C17 S1 1.791(2) . ?
C18 C19 1.387(4) . ?
C18 H18 0.9300 . ?
C19 C20 1.359(4) . ?
C19 H19 0.9300 . ?
C20 C21 1.376(4) . ?
C20 H20 0.9300 . ?
C21 C22 1.378(4) . ?
C21 H21 0.9300 . ?
C22 H22 0.9300 . ?
C23 C24 1.380(3) . ?
C23 C28 1.383(3) . ?
C23 S1 1.770(2) . ?
C24 C25 1.384(3) . ?
C24 H24 0.9300 . ?
C25 C26 1.367(4) . ?
C25 H25 0.9300 . ?
C26 C27 1.374(4) . ?
C26 H26 0.9300 . ?
C27 C28 1.380(4) . ?
C27 H27 0.9300 . ?
C28 H28 0.9300 . ?
N2 H2A 0.8600 . ?
N3 S1 1.5181(18) . ?
O2 S1 1.4474(16) . ?

loop_
_geom_angle_atom_site_label_1
_geom_angle_atom_site_label_2
_geom_angle_atom_site_label_3
_geom_angle
_geom_angle_site_symmetry_1
_geom_angle_site_symmetry_3
_geom_angle_publ_flag
N1 C1 C2 123.8(3) . . ?
N1 C1 H1 118.1 . . ?
C2 C1 H1 118.1 . . ?
C3 C2 C1 118.9(3) . . ?
C3 C2 H2 120.6 . . ?
C1 C2 H2 120.6 . . ?
C2 C3 C4 119.0(3) . . ?
C2 C3 H3 120.5 . . ?
C4 C3 H3 120.5 . . ?
C5 C4 C3 118.8(3) . . ?
C5 C4 H4 120.6 . . ?
C3 C4 H4 120.6 . . ?
N1 C5 C4 123.3(2) . . ?
N1 C5 C6 116.70(19) . . ?
C4 C5 C6 120.0(2) . . ?
O1 C6 N2 124.0(2) . . ?
O1 C6 C5 121.42(19) . . ?
N2 C6 C5 114.53(19) . . ?
N2 C7 C8 110.93(18) . . ?
N2 C7 H7A 109.5 . . ?
C8 C7 H7A 109.5 . . ?
N2 C7 H7B 109.5 . . ?
C8 C7 H7B 109.5 . . ?
H7A C7 H7B 108.0 . . ?
N3 C8 C7 107.61(17) . . ?
N3 C8 C9 111.32(16) . . ?
C7 C8 C9 111.56(18) . . ?
N3 C8 H8 108.8 . . ?
C7 C8 H8 108.8 . . ?
C9 C8 H8 108.8 . . ?
C10 C9 C8 114.12(16) . . ?
C10 C9 H9A 108.7 . . ?
C8 C9 H9A 108.7 . . ?
C10 C9 H9B 108.7 . . ?
C8 C9 H9B 108.7 . . ?
H9A C9 H9B 107.6 . . ?
C11 C10 C15 117.0(2) . . ?
C11 C10 C9 122.9(2) . . ?
C15 C10 C9 120.1(2) . . ?
C10 C11 C12 121.5(2) . . ?
C10 C11 H11 119.2 . . ?
C12 C11 H11 119.2 . . ?
C11 C12 C13 121.3(2) . . ?
C11 C12 H12 119.4 . . ?
C13 C12 H12 119.4 . . ?
C14 C13 C12 117.3(2) . . ?
C14 C13 C16 121.1(2) . . ?
C12 C13 C16 121.6(2) . . ?
C15 C14 C13 121.4(2) . . ?
C15 C14 H14 119.3 . . ?
C13 C14 H14 119.3 . . ?
C14 C15 C10 121.5(2) . . ?
C14 C15 H15 119.3 . . ?
C10 C15 H15 119.3 . . ?
C13 C16 H16A 109.5 . . ?
C13 C16 H16B 109.5 . . ?
H16A C16 H16B 109.5 . . ?
C13 C16 H16C 109.5 . . ?
H16A C16 H16C 109.5 . . ?
H16B C16 H16C 109.5 . . ?
C18 C17 C22 120.4(2) . . ?
C18 C17 S1 120.19(19) . . ?
C22 C17 S1 119.26(17) . . ?
C17 C18 C19 119.1(3) . . ?
C17 C18 H18 120.4 . . ?
C19 C18 H18 120.4 . . ?
C20 C19 C18 120.5(3) . . ?
C20 C19 H19 119.7 . . ?
C18 C19 H19 119.7 . . ?
C19 C20 C21 120.2(3) . . ?
C19 C20 H20 119.9 . . ?
C21 C20 H20 119.9 . . ?
C20 C21 C22 120.3(3) . . ?
C20 C21 H21 119.8 . . ?
C22 C21 H21 119.8 . . ?
C21 C22 C17 119.3(2) . . ?
C21 C22 H22 120.3 . . ?
C17 C22 H22 120.3 . . ?
C24 C23 C28 121.2(2) . . ?
C24 C23 S1 121.80(18) . . ?
C28 C23 S1 116.96(19) . . ?
C23 C24 C25 118.6(2) . . ?
C23 C24 H24 120.7 . . ?
C25 C24 H24 120.7 . . ?
C26 C25 C24 120.6(3) . . ?
C26 C25 H25 119.7 . . ?
C24 C25 H25 119.7 . . ?
C25 C26 C27 120.4(3) . . ?
C25 C26 H26 119.8 . . ?
C27 C26 H26 119.8 . . ?
C26 C27 C28 120.1(3) . . ?
C26 C27 H27 119.9 . . ?
C28 C27 H27 119.9 . . ?
C27 C28 C23 119.0(3) . . ?
C27 C28 H28 120.5 . . ?
C23 C28 H28 120.5 . . ?
C1 N1 C5 116.3(2) . . ?
C6 N2 C7 125.70(18) . . ?
C6 N2 H2A 117.2 . . ?
C7 N2 H2A 117.2 . . ?
C8 N3 S1 116.87(14) . . ?
O2 S1 N3 122.13(10) . . ?
O2 S1 C23 108.73(10) . . ?
N3 S1 C23 104.36(11) . . ?
O2 S1 C17 105.46(11) . . ?
N3 S1 C17 110.49(10) . . ?
C23 S1 C17 104.40(10) . . ?

loop_
_geom_torsion_atom_site_label_1
_geom_torsion_atom_site_label_2
_geom_torsion_atom_site_label_3
_geom_torsion_atom_site_label_4
_geom_torsion
_geom_torsion_site_symmetry_1
_geom_torsion_site_symmetry_2
_geom_torsion_site_symmetry_3
_geom_torsion_site_symmetry_4
_geom_torsion_publ_flag
N1 C1 C2 C3 -0.6(5) . . . . ?
C1 C2 C3 C4 0.4(5) . . . . ?
C2 C3 C4 C5 0.1(5) . . . . ?
C3 C4 C5 N1 -0.4(4) . . . . ?
C3 C4 C5 C6 178.6(2) . . . . ?
N1 C5 C6 O1 -178.9(2) . . . . ?
C4 C5 C6 O1 2.0(4) . . . . ?
N1 C5 C6 N2 1.6(3) . . . . ?
C4 C5 C6 N2 -177.5(2) . . . . ?
N2 C7 C8 N3 49.6(2) . . . . ?
N2 C7 C8 C9 171.97(18) . . . . ?
N3 C8 C9 C10 -178.06(18) . . . . ?
C7 C8 C9 C10 61.7(3) . . . . ?
C8 C9 C10 C11 -109.1(2) . . . . ?
C8 C9 C10 C15 70.5(3) . . . . ?
C15 C10 C11 C12 0.3(3) . . . . ?
C9 C10 C11 C12 179.9(2) . . . . ?
C10 C11 C12 C13 0.6(3) . . . . ?
C11 C12 C13 C14 -1.5(3) . . . . ?
C11 C12 C13 C16 179.4(2) . . . . ?
C12 C13 C14 C15 1.6(3) . . . . ?
C16 C13 C14 C15 -179.3(2) . . . . ?
C13 C14 C15 C10 -0.8(3) . . . . ?
C11 C10 C15 C14 -0.2(3) . . . . ?
C9 C10 C15 C14 -179.8(2) . . . . ?
C22 C17 C18 C19 -0.4(4) . . . . ?
S1 C17 C18 C19 175.60(19) . . . . ?
C17 C18 C19 C20 0.3(4) . . . . ?
C18 C19 C20 C21 0.2(5) . . . . ?
C19 C20 C21 C22 -0.6(5) . . . . ?
C20 C21 C22 C17 0.5(4) . . . . ?
C18 C17 C22 C21 0.0(4) . . . . ?
S1 C17 C22 C21 -176.0(2) . . . . ?
C28 C23 C24 C25 -0.7(4) . . . . ?
S1 C23 C24 C25 177.57(19) . . . . ?
C23 C24 C25 C26 1.7(4) . . . . ?
C24 C25 C26 C27 -1.2(4) . . . . ?
C25 C26 C27 C28 -0.2(4) . . . . ?
C26 C27 C28 C23 1.2(4) . . . . ?
C24 C23 C28 C27 -0.7(4) . . . . ?
S1 C23 C28 C27 -179.0(2) . . . . ?
C2 C1 N1 C5 0.3(5) . . . . ?
C4 C5 N1 C1 0.2(4) . . . . ?
C6 C5 N1 C1 -178.8(2) . . . . ?
O1 C6 N2 C7 -0.5(4) . . . . ?
C5 C6 N2 C7 179.0(2) . . . . ?
C8 C7 N2 C6 141.4(2) . . . . ?
C7 C8 N3 S1 -151.34(15) . . . . ?
C9 C8 N3 S1 86.1(2) . . . . ?
C8 N3 S1 O2 -65.35(17) . . . . ?
C8 N3 S1 C23 171.14(14) . . . . ?
C8 N3 S1 C17 59.45(17) . . . . ?
C24 C23 S1 O2 -140.1(2) . . . . ?
C28 C23 S1 O2 38.2(2) . . . . ?
C24 C23 S1 N3 -8.3(2) . . . . ?
C28 C23 S1 N3 170.00(18) . . . . ?
C24 C23 S1 C17 107.7(2) . . . . ?
C28 C23 S1 C17 -74.0(2) . . . . ?
C18 C17 S1 O2 10.2(2) . . . . ?
C22 C17 S1 O2 -173.70(18) . . . . ?
C18 C17 S1 N3 -123.58(19) . . . . ?
C22 C17 S1 N3 52.5(2) . . . . ?
C18 C17 S1 C23 124.75(19) . . . . ?
C22 C17 S1 C23 -59.2(2) . . . . ?

loop_
_geom_hbond_atom_site_label_D
_geom_hbond_atom_site_label_H
_geom_hbond_atom_site_label_A
_geom_hbond_distance_DH
_geom_hbond_distance_HA
_geom_hbond_distance_DA
_geom_hbond_angle_DHA
_geom_hbond_site_symmetry_A
_geom_hbond_publ_flag
C4 H4 O1 0.93 2.57 3.351(3) 141.9 2_576 yes
N2 H2A N1 0.86 2.24 2.662(3) 110.4 . yes

_refine_diff_density_max         0.198
_refine_diff_density_min         -0.312
_refine_diff_density_rms         0.050

_shelx_res_file                  
;
TITL SS588_a.res in P-1
    shelx.res
    created by SHELXL-2019/3 at 15:48:09 on 24-Nov-2023
CELL  0.71073   9.4004  10.1110  13.6049   97.488  104.094   95.420
ZERR     2.00   0.0005   0.0007   0.0009    0.002    0.002    0.002
LATT   1
SFAC  C    H    N    O    S
UNIT  56 54 6 4 2
MERG   2
OMIT     0   1   1
OMIT     0   0   2
EQIV $1 -x, -y+2, -z+1
HTAB C4 O1_$1
HTAB N2 N1
FMAP   2
PLAN   10
SIZE     0.126   0.175   0.249
ACTA
BOND   $H
CONF
L.S.   6
TEMP    25.00
WGHT    0.042700    0.432900
FVAR       0.76065
C1    1    0.428396    0.818891    0.433496    11.00000    0.10503    0.07885 =
         0.07165    0.02050    0.05341    0.03710
AFIX  43
H1    2    0.512591    0.780770    0.427113    11.00000   -1.20000
AFIX   0
C2    1    0.341609    0.857577    0.348049    11.00000    0.12519    0.07487 =
         0.05046    0.01622    0.04021    0.01907
AFIX  43
H2    2    0.367406    0.846534    0.285968    11.00000   -1.20000
AFIX   0
C3    1    0.217452    0.912243    0.355792    11.00000    0.10192    0.08421 =
         0.04601    0.02300    0.01502    0.01950
AFIX  43
H3    2    0.156522    0.938756    0.298971    11.00000   -1.20000
AFIX   0
C4    1    0.183244    0.927776    0.449093    11.00000    0.06537    0.07169 =
         0.04844    0.02356    0.01277    0.01603
AFIX  43
H4    2    0.098794    0.964793    0.456375    11.00000   -1.20000
AFIX   0
C5    1    0.276357    0.887501    0.531380    11.00000    0.04865    0.04056 =
         0.04430    0.01304    0.01376    0.00536
C6    1    0.243708    0.906147    0.635162    11.00000    0.03835    0.03649 =
         0.04530    0.01407    0.01200    0.00628
C7    1    0.340742    0.877337    0.815641    11.00000    0.04706    0.05020 =
         0.03617    0.00574    0.01018    0.01457
AFIX  23
H7A   2    0.240423    0.883634    0.820822    11.00000   -1.20000
H7B   2    0.402999    0.958164    0.855105    11.00000   -1.20000
AFIX   0
C8    1    0.394659    0.754967    0.859925    11.00000    0.03266    0.04148 =
         0.03335    0.00403    0.00684    0.00507
AFIX  13
H8    2    0.322284    0.675777    0.826880    11.00000   -1.20000
AFIX   0
C9    1    0.412486    0.772022    0.976381    11.00000    0.03853    0.05119 =
         0.03613    0.00825    0.00683    0.00635
AFIX  23
H9A   2    0.452314    0.694319    1.001858    11.00000   -1.20000
H9B   2    0.483852    0.850609    1.009025    11.00000   -1.20000
AFIX   0
C10   1    0.270940    0.787469    1.007380    11.00000    0.03858    0.04643 =
         0.03023    0.01108    0.00799    0.00780
C11   1    0.243270    0.907467    1.055862    11.00000    0.04637    0.04295 =
         0.03870    0.00118    0.00969   -0.00209
AFIX  43
H11   2    0.314547    0.982572    1.070415    11.00000   -1.20000
AFIX   0
C12   1    0.112014    0.918426    1.083233    11.00000    0.05531    0.04779 =
         0.03808   -0.00220    0.01383    0.01168
AFIX  43
H12   2    0.096512    1.000862    1.115245    11.00000   -1.20000
AFIX   0
C13   1    0.003211    0.809079    1.063918    11.00000    0.04488    0.05382 =
         0.03471    0.01427    0.01392    0.01172
C14   1    0.029710    0.689649    1.014072    11.00000    0.04574    0.04531 =
         0.05360    0.01328    0.01552    0.00210
AFIX  43
H14   2   -0.042355    0.615025    0.998439    11.00000   -1.20000
AFIX   0
C15   1    0.160733    0.678594    0.986954    11.00000    0.05144    0.03756 =
         0.05104    0.00600    0.01746    0.00957
AFIX  43
H15   2    0.175584    0.596341    0.954246    11.00000   -1.20000
AFIX   0
C16   1   -0.139718    0.819928    1.094443    11.00000    0.05895    0.08753 =
         0.06671    0.02119    0.03061    0.02023
AFIX 137
H16A  2   -0.211618    0.845155    1.039217    11.00000   -1.50000
H16B  2   -0.122547    0.886888    1.154426    11.00000   -1.50000
H16C  2   -0.175910    0.734641    1.109102    11.00000   -1.50000
AFIX   0
C17   1    0.435556    0.486150    0.723128    11.00000    0.03774    0.03755 =
         0.04704    0.00470    0.01552    0.00487
C18   1    0.363396    0.371795    0.743691    11.00000    0.06315    0.04862 =
         0.06012    0.00595    0.02848   -0.00109
AFIX  43
H18   2    0.391089    0.346064    0.808121    11.00000   -1.20000
AFIX   0
C19   1    0.249018    0.295701    0.667031    11.00000    0.07328    0.05423 =
         0.08315   -0.00838    0.03862   -0.01928
AFIX  43
H19   2    0.199478    0.218693    0.680308    11.00000   -1.20000
AFIX   0
C20   1    0.208754    0.332776    0.572655    11.00000    0.06075    0.07544 =
         0.07128   -0.01877    0.01594   -0.01622
AFIX  43
H20   2    0.131697    0.281256    0.521845    11.00000   -1.20000
AFIX   0
C21   1    0.281580    0.446226    0.552043    11.00000    0.06847    0.07033 =
         0.05452    0.00070    0.00140   -0.00149
AFIX  43
H21   2    0.254145    0.470601    0.487134    11.00000   -1.20000
AFIX   0
C22   1    0.395019    0.523967    0.627112    11.00000    0.05559    0.04755 =
         0.04714    0.00549    0.00730   -0.00099
AFIX  43
H22   2    0.443787    0.601038    0.613344    11.00000   -1.20000
AFIX   0
C23   1    0.732690    0.604027    0.773942    11.00000    0.03229    0.05177 =
         0.03944    0.00356    0.00739    0.00617
C24   1    0.782889    0.720047    0.742595    11.00000    0.04627    0.05527 =
         0.05409    0.00471    0.01824   -0.00016
AFIX  43
H24   2    0.732118    0.794580    0.744199    11.00000   -1.20000
AFIX   0
C25   1    0.910358    0.723140    0.708727    11.00000    0.05385    0.08411 =
         0.06218    0.00040    0.02271   -0.01354
AFIX  43
H25   2    0.947119    0.801310    0.689007    11.00000   -1.20000
AFIX   0
C26   1    0.982723    0.612382    0.703991    11.00000    0.03714    0.11761 =
         0.05663   -0.00837    0.01622    0.00355
AFIX  43
H26   2    1.067216    0.615178    0.679840    11.00000   -1.20000
AFIX   0
C27   1    0.931483    0.496914    0.734672    11.00000    0.04910    0.09674 =
         0.07172    0.00217    0.01797    0.03045
AFIX  43
H27   2    0.981169    0.421863    0.731016    11.00000   -1.20000
AFIX   0
C28   1    0.806415    0.492078    0.770909    11.00000    0.04750    0.06222 =
         0.06256    0.01029    0.01529    0.01691
AFIX  43
H28   2    0.772251    0.414747    0.792943    11.00000   -1.20000
AFIX   0
N1    3    0.398832    0.832871    0.525398    11.00000    0.06984    0.06341 =
         0.05675    0.01998    0.03015    0.02801
N2    3    0.344256    0.868307    0.709398    11.00000    0.04857    0.06630 =
         0.04066    0.01604    0.01570    0.02768
AFIX  43
H2A   2    0.417883    0.835572    0.692787    11.00000   -1.20000
AFIX   0
N3    3    0.536588    0.735678    0.834591    11.00000    0.03496    0.03763 =
         0.03672    0.00472    0.00924    0.00532
O1    4    0.133561    0.953291    0.647775    11.00000    0.04738    0.08179 =
         0.06012    0.03105    0.02146    0.02738
O2    4    0.602904    0.518648    0.908275    11.00000    0.06024    0.06126 =
         0.04678    0.02584    0.01532    0.01921
S1    5    0.574758    0.592875    0.822979    11.00000    0.03611    0.04098 =
         0.03630    0.01004    0.01055    0.00827
HKLF    4  1.0  1.00  0.00  0.00  0.00  1.00  0.00  0.00  0.00  1.00


REM  SS588_a.res in P-1
REM wR2 = 0.1165, GooF = S = 1.078, Restrained GooF = 1.078 for all data
REM R1 = 0.0493 for 3476 Fo > 4sig(Fo) and 0.0744 for all 4655 data
REM 308 parameters refined using 0 restraints

END

WGHT      0.0426      0.4322

REM Highest difference peak  0.198,  deepest hole -0.312,  1-sigma level  0.050
Q1    1  -0.1407  0.8028  1.1648  11.00000  0.05    0.20
Q2    1   0.4654  0.8507  0.6055  11.00000  0.05    0.18
Q3    1   0.7653  0.2631  0.8425  11.00000  0.05    0.16
Q4    1   0.7376  0.5230  0.9831  11.00000  0.05    0.16
Q5    1   0.4682  0.9110  0.7221  11.00000  0.05    0.15
Q6    1   0.8806  0.8092  0.6369  11.00000  0.05    0.15
Q7    1   0.5300  0.5981  0.5408  11.00000  0.05    0.15
Q8    1  -0.2397  0.7176  1.0459  11.00000  0.05    0.15
Q9    1   0.6812  0.9242  0.6833  11.00000  0.05    0.14
Q10   1   0.1087  0.9489  0.7134  11.00000  0.05    0.14
;
_shelx_res_checksum              37383

_shelx_hkl_file                  
;
  -2   0   0  496.75   27.00
  -2   0   0  447.86   27.10
  -2   0   0  464.05   27.20
  -2   0   0  477.95   27.10
  -2   0   0  458.95   27.30
  -2   0   0  467.05   27.30
  -2   0   0  436.76   27.10
  -2   0   0  471.45   28.10
   2   0   0  452.65   28.20
   2   0   0  450.35   27.20
   2   0   0  511.05   27.50
   2   0   0  445.96   27.20
   2   0   0  437.36   27.20
   2   0   0  489.45   27.00
   2   0   0  453.45   27.10
   2   0   0  446.16   27.10
   2   0   0  505.15   27.30
   2   0   0  508.95   27.10
  -3   0   0    6.80    2.70
  -3   0   0    9.60    2.80
  -3   0   0    9.10    2.60
  -3   0   0    5.30    2.40
  -3   0   0    6.10    3.00
  -3   0   0    4.80    3.80
  -3   0   0    2.90    2.50
  -3   0   0    6.90    2.80
   3   0   0    7.90    2.60
   3   0   0    1.60    2.10
   3   0   0   -0.60    3.60
   3   0   0    5.50    2.50
   3   0   0    5.60    2.50
   3   0   0   10.90    2.90
   3   0   0    4.90    3.10
   3   0   0    4.50    2.80
   3   0   0    5.60    2.70
   3   0   0    5.20    2.20
  -4   0   0   70.49    6.10
  -4   0   0   70.19    6.20
  -4   0   0   66.39    6.70
  -4   0   0   58.89    8.20
  -4   0   0   70.49    6.20
  -4   0   0   71.39    6.30
   4   0   0   52.89    6.00
   4   0   0   77.39    6.00
   4   0   0   59.19    6.40
   4   0   0   59.49    6.50
   4   0   0   75.89    6.70
   4   0   0   66.09    8.80
   4   0   0   63.29    6.00
   4   0   0   62.29    5.90
   4   0   0   79.49    6.80
  -5   0   0  824.52   50.09
  -5   0   0  879.31   52.19
  -5   0   0  879.11   49.80
  -5   0   0  860.41   49.70
  -5   0   0  883.41   49.60
  -5   0   0  862.11   49.70
   5   0   0  946.21   50.89
   5   0   0  774.52   52.69
   5   0   0  789.02   49.99
   5   0   0  857.81   49.90
   5   0   0  798.52   49.80
   5   0   0  757.42   50.09
   5   0   0  938.61   49.70
  -6   0   0  497.25   31.90
  -6   0   0  465.05   29.30
  -6   0   0  492.55   28.60
  -6   0   0  477.85   28.50
  -6   0   0  479.65   28.60
   6   0   0  508.75   31.60
   6   0   0  405.26   28.90
   6   0   0  467.95   28.50
   6   0   0  463.55   29.20
   6   0   0  426.96   28.90
   6   0   0  467.95   28.70
   6   0   0  453.55   32.10
   6   0   0  452.65   31.70
  -7   0   0  188.68   16.60
  -7   0   0  186.38   13.10
  -7   0   0  181.18   14.50
  -7   0   0  175.18   13.10
  -7   0   0  192.08   13.60
  -7   0   0  183.98   12.90
   7   0   0  189.68   14.00
   7   0   0  181.18   13.30
   7   0   0  170.38   13.20
   7   0   0  183.48   14.10
   7   0   0  172.58   13.10
   7   0   0  188.78   17.60
   7   0   0  187.48   14.00
  -8   0   0    0.80    5.90
  -8   0   0    6.70    3.30
  -8   0   0    3.10    5.00
  -8   0   0   -0.20    4.10
  -8   0   0    3.10    3.30
   8   0   0    4.10    3.10
   8   0   0   -0.70    6.80
   8   0   0   -0.30    3.80
   8   0   0    7.00    4.10
   8   0   0   -3.60    3.60
   8   0   0    2.80    3.40
   8   0   0    9.10    5.20
  -9   0   0   10.30    4.00
  -9   0   0    9.70    6.00
  -9   0   0    9.10    3.90
  -9   0   0   12.20    3.70
  -9   0   0    2.70    4.50
  -9   0   0    0.70    3.20
   9   0   0    1.40    7.90
   9   0   0    8.10    4.50
   9   0   0   12.40    4.60
   9   0   0    7.10    3.10
 -10   0   0    9.20    5.90
 -10   0   0    2.80    4.60
 -10   0   0    0.10    3.10
 -10   0   0    1.40    3.00
  10   0   0    5.80    3.90
  10   0   0    0.80    2.30
  10   0   0  -10.20    7.80
  10   0   0    0.20    3.10
  10   0   0   -4.80    2.90
 -11   0   0   -1.60    4.40
 -11   0   0   -2.70    5.20
  11   0   0   -3.70    9.80
  11  -1   0  -13.90    8.60
  11  -1   0   -2.90    4.40
  11  -1   0   16.80   11.80
 -11   1   0   -5.90    5.00
 -11   1   0   -0.90    5.50
  10  -1   0   -6.70    4.30
  10  -1   0    3.20    8.40
  10  -1   0   -6.30    7.70
 -10   1   0    0.90    5.70
 -10   1   0   -5.80    4.80
   9  -1   0    2.00    6.90
  -9   1   0    5.40    4.80
  -9   1   0    4.50    5.40
   8  -1   0   23.70    9.20
   8  -1   0   30.60    5.90
   8  -1   0   22.00    3.50
   8  -1   0   15.70    5.70
  -8   1   0   23.00    5.60
  -8   1   0   21.80    6.30
  -8   1   0   24.10    2.90
   7  -1   0   16.80    6.40
   7  -1   0   14.40    4.50
   7  -1   0   11.00    4.60
   7  -1   0   11.00    2.00
   7  -1   0    9.20    4.30
   7  -1   0   14.70    2.00
  -7   1   0   12.60    5.20
  -7   1   0   10.90    2.50
  -7   1   0   15.20    2.40
  -7   1   0   17.30    4.90
  -7   1   0   17.30    2.20
  -7   1   0   15.40    1.90
   6  -1   0   71.89    9.60
   6  -1   0   61.69    9.80
   6  -1   0   64.99    6.50
   6  -1   0   58.09    4.60
   6  -1   0   77.99    9.20
   6  -1   0   70.79    6.90
   6  -1   0   61.09    8.00
   6  -1   0   58.19    5.30
   6  -1   0   55.99    5.40
  -6   1   0   57.79    6.60
  -6   1   0   68.39    4.70
  -6   1   0   64.89    7.20
  -6   1   0   57.69    4.90
  -6   1   0   58.59    4.90
  -6   1   0   59.99    4.60
   5  -1   0   72.29    7.00
   5  -1   0   64.29    7.30
   5  -1   0   73.59    6.70
   5  -1   0   66.89    5.50
   5  -1   0   83.69    7.80
   5  -1   0   73.59    9.70
   5  -1   0   69.89    5.00
   5  -1   0   71.69    7.00
  -5   1   0   65.09    4.90
  -5   1   0   63.29    6.90
  -5   1   0   69.79    6.90
  -5   1   0   74.19    5.20
  -5   1   0   67.09    4.90
  -5   1   0   68.59    5.10
  -5   1   0   66.39    7.30
   4  -1   0  161.98   10.90
   4  -1   0  208.88   13.00
   4  -1   0  160.98   12.80
   4  -1   0  195.78   12.10
   4  -1   0  194.88   12.30
   4  -1   0  147.09   13.40
   4  -1   0  156.48   10.80
   4  -1   0  204.88   12.50
  -4   1   0  185.28   12.60
  -4   1   0  180.98   10.60
  -4   1   0  175.08   10.70
  -4   1   0  178.28   10.60
  -4   1   0  188.38   13.00
  -4   1   0  177.28   10.70
  -4   1   0  170.48   12.20
  -4   1   0  186.88   12.10
   3  -1   0  258.47   15.50
   3  -1   0  252.77   15.10
   3  -1   0  223.98   16.20
   3  -1   0  222.78   16.00
   3  -1   0  226.48   14.10
  -3   1   0  250.17   14.00
  -3   1   0  249.58   15.50
  -3   1   0  247.88   14.00
  -3   1   0  265.47   15.80
  -3   1   0  243.68   15.40
  -3   1   0  252.97   15.30
   2  -1   0   77.19    5.30
   2  -1   0   77.89    5.60
   2  -1   0   69.49    5.30
   2  -1   0   60.69    5.80
   2  -1   0   68.89    7.40
   2  -1   0   74.59    5.40
  -2   1   0   69.99    5.80
  -2   1   0   72.89    5.80
  -2   1   0   70.09    5.60
  -2   1   0   62.59    5.50
   1  -1   0    3.20    1.20
   1  -1   0    1.70    0.90
   1  -1   0   -0.90    0.60
   1  -1   0   -0.80    0.80
   1  -1   0   -0.50    0.90
   1  -1   0    0.60    1.30
  -1   1   0   -0.60    1.20
  -1   1   0    0.60    1.30
  -1   1   0    0.00    1.80
  -1   1   0   -2.20    1.70
  -1   1   0   -1.40    1.00
  -1   1   0    0.70    1.50
  -2  -1   0 3620.64  195.38
  -2  -1   0 3733.73  195.28
  -2  -1   0 3530.15  195.78
  -2  -1   0 3527.85  195.18
  -2  -1   0 3620.64  194.58
   2   1   0 3313.57  195.28
   2   1   0 3312.27  195.78
   2   1   0 3317.57  195.28
   2   1   0 3423.06  195.28
   2   1   0 3389.26  195.18
   2   1   0 3277.37  194.58
  -3  -1   0    9.20    3.50
  -3  -1   0    7.90    3.60
  -3  -1   0    6.20    2.40
  -3  -1   0   12.80    4.80
  -3  -1   0    8.20    2.70
  -3  -1   0   11.80    4.00
  -3  -1   0   17.80    4.10
   3   1   0    3.40    3.30
   3   1   0   12.60    4.20
   3   1   0   11.70    2.70
   3   1   0    9.70    3.90
   3   1   0   10.10    2.60
   3   1   0    8.40    4.00
   3   1   0    2.20    4.10
  -4  -1   0    7.00    3.40
  -4  -1   0   18.40    4.40
  -4  -1   0    8.10    5.20
  -4  -1   0   11.60    4.30
  -4  -1   0   16.30    4.70
  -4  -1   0   19.80    4.30
  -4  -1   0   12.80    3.00
  -4  -1   0   12.10    4.20
   4   1   0   15.50    3.90
   4   1   0   18.50    9.00
   4   1   0   13.70    4.70
   4   1   0   13.60    5.80
   4   1   0   14.20    3.30
   4   1   0   13.00    4.00
   4   1   0   11.60    4.30
   4   1   0   13.90    4.30
  -5  -1   0  916.61   52.09
  -5  -1   0  792.92   51.49
  -5  -1   0  896.01   51.79
  -5  -1   0  908.81   53.89
  -5  -1   0  916.81   50.59
  -5  -1   0  906.71   56.89
  -5  -1   0  877.11   50.89
  -5  -1   0  822.52   51.29
   5   1   0  942.61   51.99
   5   1   0  775.82   53.89
   5   1   0  784.92   51.89
   5   1   0  968.80   50.69
   5   1   0  932.41   52.49
   5   1   0  889.51   52.59
   5   1   0  810.22   52.19
   5   1   0  780.02   50.99
  -6  -1   0  278.17   19.50
  -6  -1   0  290.47   18.50
  -6  -1   0  295.67   19.80
  -6  -1   0  303.87   20.10
  -6  -1   0  309.57   19.90
  -6  -1   0  272.27   19.60
  -6  -1   0  279.67   18.60
  -6  -1   0  295.77   22.00
   6   1   0  267.27   18.80
   6   1   0  274.07   20.00
   6   1   0  303.67   20.10
   6   1   0  269.77   19.80
   6   1   0  284.17   20.60
   6   1   0  290.17   23.10
   6   1   0  299.77   18.50
   6   1   0  270.77   20.40
  -7  -1   0   68.89    7.50
  -7  -1   0   79.59    8.80
  -7  -1   0   66.79    9.00
  -7  -1   0   91.39    8.70
  -7  -1   0   80.09    8.80
  -7  -1   0   83.49    8.70
  -7  -1   0   76.49   11.40
   7   1   0   82.89   10.70
   7   1   0   87.09   13.20
   7   1   0   63.79    8.90
   7   1   0   71.49    7.50
   7   1   0   75.09   10.00
   7   1   0   82.69    8.10
   7   1   0   67.29    8.90
  -8  -1   0  204.28   17.50
  -8  -1   0  248.48   21.10
  -8  -1   0  231.88   17.40
  -8  -1   0  228.48   16.60
  -8  -1   0  224.88   17.00
  -8  -1   0  226.28   17.20
  -8  -1   0  236.08   17.20
   8   1   0  224.18   18.40
   8   1   0  280.37   23.90
   8   1   0  248.08   18.60
   8   1   0  223.18   17.60
   8   1   0  227.28   17.80
   8   1   0  231.28   16.20
  -9  -1   0   10.30    5.40
  -9  -1   0   13.60    5.10
  -9  -1   0   16.90    7.70
  -9  -1   0   20.80    6.90
   9   1   0   18.80    3.90
   9   1   0   16.50    5.40
   9   1   0   30.60   11.00
   9   1   0   13.60    7.40
   9   1   0   22.50    5.20
   9   1   0   14.10    5.20
   9   1   0   12.80    6.20
 -10  -1   0   15.60    5.30
 -10  -1   0    7.70    5.80
 -10  -1   0   15.30    5.80
 -10  -1   0   20.30    5.60
  10   1   0   11.50    5.90
  10   1   0    4.80    4.60
  10   1   0    7.70    4.60
  10   1   0   22.30    6.50
  10   1   0   38.80   12.00
  11  -2   0   17.60   11.40
  11  -2   0   13.30   10.00
  11  -2   0   -4.50    8.00
 -11   2   0   13.70    8.70
 -11   2   0   18.10    6.70
  10  -2   0   33.70   10.60
  10  -2   0   25.70    8.00
  10  -2   0   24.10   12.10
 -10   2   0   26.90    6.90
 -10   2   0   31.80    8.70
   9  -2   0    1.80    6.00
   9  -2   0    4.60    8.30
   9  -2   0   -8.00    4.90
  -9   2   0   -1.30    4.80
  -9   2   0   -1.10    4.20
   8  -2   0   21.80    7.30
   8  -2   0   24.10   10.30
  -8   2   0   21.80    6.70
  -8   2   0   30.00    5.90
  -8   2   0   34.20    6.60
   7  -2   0  127.89   10.80
   7  -2   0  133.69   11.80
   7  -2   0  133.09   12.60
   7  -2   0  129.49   13.70
   7  -2   0  115.19   10.60
   7  -2   0  107.59   15.60
  -7   2   0  139.69   10.80
  -7   2   0  121.69   11.20
  -7   2   0  106.59   10.80
   6  -2   0   60.29    7.00
   6  -2   0   31.40    8.80
   6  -2   0   42.90   12.50
   6  -2   0   48.20    7.10
   6  -2   0   37.00    5.60
   6  -2   0   59.79    7.80
   6  -2   0   45.30    7.60
  -6   2   0   43.10    6.10
  -6   2   0   40.30    7.50
  -6   2   0   45.10    6.90
  -6   2   0   35.20    5.90
   5  -2   0  253.77   16.30
   5  -2   0  254.77   16.00
   5  -2   0  207.98   17.10
   5  -2   0  258.27   16.10
   5  -2   0  199.38   16.90
   5  -2   0  249.48   15.80
   5  -2   0  198.98   19.60
  -5   2   0  232.18   16.20
  -5   2   0  231.38   16.00
  -5   2   0  211.38   15.40
  -5   2   0  248.58   16.00
   4  -2   0   37.20    4.80
   4  -2   0   29.90    4.90
   4  -2   0   30.40    4.40
   4  -2   0   28.80    6.90
   4  -2   0   40.40    4.90
   4  -2   0   24.20    5.10
   4  -2   0   18.20    5.40
  -4   2   0   29.70    4.90
  -4   2   0   24.40    4.50
  -4   2   0   20.40    4.50
  -4   2   0   30.70    4.90
   3  -2   0   78.59    5.30
   3  -2   0   85.09    6.80
   3  -2   0   75.29    5.00
   3  -2   0   90.19    6.80
   3  -2   0   78.69    9.20
   3  -2   0   81.89    5.40
   3  -2   0   72.49    5.00
   3  -2   0   87.89    7.20
   3  -2   0  101.49    7.20
  -3   2   0   83.69    6.90
  -3   2   0   89.29    5.30
  -3   2   0   88.19    7.30
  -3   2   0   87.19    7.10
  -3   2   0   88.59    7.30
  -3   2   0   90.79    5.30
   2  -2   0 1640.04   84.69
   2  -2   0 1419.16   84.39
   2  -2   0 1536.85   84.79
   2  -2   0 1328.47   84.39
   2  -2   0 1396.76   84.39
   2  -2   0 1438.26   84.39
   2  -2   0 1424.96   86.79
   2  -2   0 1613.64   84.79
   2  -2   0 1591.34   84.69
  -2   2   0 1521.65   84.69
  -2   2   0 1519.55   84.29
  -2   2   0 1437.36   84.69
  -2   2   0 1492.65   86.69
  -2   2   0 1490.05   84.29
  -2   2   0 1540.65   84.39
  -2   2   0 1489.55   84.59
   1  -2   0 9162.48  505.35
  -1   2   0 8538.45  504.55
   0  -2   0   12.70    4.30
   0  -2   0   16.00    4.30
   0  -2   0   14.10    4.60
   0  -2   0   15.50    4.20
   0  -2   0   15.30    3.70
   0  -2   0   12.90    3.90
   0   2   0   11.60    4.40
   0   2   0   10.80    4.90
   0   2   0   19.80    4.20
   0   2   0   16.40    4.10
   0   2   0   18.30    4.10
   0   2   0    7.80    3.80
  -1  -2   0 9335.37  498.55
   1   2   0 7876.51  497.15
  -2  -2   0 2539.05  145.69
  -2  -2   0 2516.65  144.89
  -2  -2   0 2515.45  145.69
  -2  -2   0 2813.52  146.59
  -2  -2   0 2625.34  145.99
  -2  -2   0 2600.14  145.79
   2   2   0 2442.86  145.79
   2   2   0 2502.55  145.99
   2   2   0 2659.63  148.59
   2   2   0 2373.66  145.79
   2   2   0 2432.26  146.19
   2   2   0 2682.23  146.09
  -3  -2   0   -2.70    3.70
  -3  -2   0   -2.80    3.20
  -3  -2   0   -2.70    4.90
  -3  -2   0    0.90    3.00
  -3  -2   0   -1.60    3.60
  -3  -2   0   -6.00    3.50
   3   2   0    6.50    4.90
   3   2   0    0.40    4.00
   3   2   0    1.10    3.70
   3   2   0   -0.90    7.20
   3   2   0   -5.40    4.20
   3   2   0    2.00    2.60
   3   2   0   -0.70    5.10
  -4  -2   0  332.47   19.60
  -4  -2   0  337.47   22.50
  -4  -2   0  342.37   20.70
  -4  -2   0  332.27   21.90
  -4  -2   0  313.97   29.40
   4   2   0  289.67   22.30
   4   2   0  331.37   24.70
   4   2   0  280.47   20.50
   4   2   0  290.17   23.30
   4   2   0  322.37   22.70
   4   2   0  372.76   23.00
  -5  -2   0  219.48   15.90
  -5  -2   0  214.68   16.00
  -5  -2   0  221.78   17.70
  -5  -2   0  212.08   13.60
  -5  -2   0  189.48   14.60
  -5  -2   0  202.38   15.90
  -5  -2   0  203.08   14.20
   5   2   0  216.18   16.80
   5   2   0  231.68   13.80
   5   2   0  178.08   16.00
   5   2   0  180.38   14.20
   5   2   0  194.08   16.80
   5   2   0  195.98   17.70
   5   2   0  238.28   17.00
  -6  -2   0   27.40    6.40
  -6  -2   0   24.00    4.50
  -6  -2   0   24.80    7.20
  -6  -2   0   28.20    4.40
  -6  -2   0   23.50    6.20
  -6  -2   0   20.10    5.30
  -6  -2   0   21.60    6.00
  -6  -2   0   30.30    6.60
   6   2   0   19.30    7.60
   6   2   0   18.70    6.60
   6   2   0   21.80    4.40
   6   2   0   17.10    6.00
   6   2   0   26.60    4.40
   6   2   0   28.10    6.60
   6   2   0   23.80    6.00
  -7  -2   0   29.20    5.10
  -7  -2   0   29.50    4.80
  -7  -2   0   36.60    7.70
  -7  -2   0   48.50    9.60
  -7  -2   0   34.60    7.50
  -7  -2   0   35.50    6.90
  -7  -2   0   37.10    8.00
  -7  -2   0   31.00    6.90
   7   2   0   30.50    7.30
   7   2   0   37.10    8.80
   7   2   0   24.10    9.00
   7   2   0   27.00    7.10
   7   2   0   38.00    8.50
   7   2   0   26.70    4.80
   7   2   0   38.90    5.60
  -8  -2   0   15.20    6.20
  -8  -2   0   10.40    5.30
  -8  -2   0    2.10    5.20
  -8  -2   0    6.80    6.30
  -8  -2   0    1.10    4.10
  -8  -2   0   19.60   11.50
   8   2   0    6.90    8.80
   8   2   0    5.20    6.50
   8   2   0   17.70    4.50
   8   2   0   18.40    6.70
   8   2   0  -24.50   16.00
   8   2   0    4.80    6.10
  -9  -2   0   -1.50    3.50
  -9  -2   0   -3.20    5.20
  -9  -2   0   -4.40    5.50
  -9  -2   0   12.90    6.30
  -9  -2   0    0.60    5.00
   9   2   0   -0.90    8.50
   9   2   0   -8.00    6.60
   9   2   0   -3.40    5.80
   9   2   0   -2.80    5.20
   9   2   0    5.70    4.10
   9   2   0    3.60    5.10
 -10  -2   0   20.10    9.60
 -10  -2   0   12.00    4.60
 -10  -2   0    9.10    6.50
 -10  -2   0    5.30    5.30
  10   2   0   16.90    6.20
  10   2   0    9.20    9.40
  10   2   0    8.60    6.10
  10   2   0   12.30    7.40
  11  -3   0   16.60    8.70
  11  -3   0   -1.60    7.00
  11  -3   0    4.70    9.60
 -11   3   0   -9.20    5.00
  10  -3   0    2.10    9.20
  10  -3   0   -1.70    6.80
  10  -3   0   16.00    7.20
 -10   3   0   -3.60    5.00
 -10   3   0    2.50    5.40
   9  -3   0   60.69   10.80
   9  -3   0   43.20    9.60
   9  -3   0   50.69   13.40
  -9   3   0   44.00    8.10
  -9   3   0   25.30    7.00
  -9   3   0   36.40    7.50
   8  -3   0  318.27   29.70
   8  -3   0  338.27   25.40
   8  -3   0  330.77   25.60
  -8   3   0  315.17   22.30
  -8   3   0  314.77   22.70
  -8   3   0  321.97   22.50
   7  -3   0   11.70    5.70
   7  -3   0   14.00    7.70
   7  -3   0   14.40    4.60
   7  -3   0   16.00    5.40
   7  -3   0    9.10    5.50
  -7   3   0    6.10    4.70
  -7   3   0   20.30    5.60
  -7   3   0   14.00    5.30
  -7   3   0   14.00    5.00
   6  -3   0   55.59   11.00
   6  -3   0   69.09    9.50
   6  -3   0   47.50    9.00
   6  -3   0   63.99    7.00
   6  -3   0   68.89    7.30
   6  -3   0   74.09   10.00
  -6   3   0   45.50    7.20
  -6   3   0   59.19    7.70
  -6   3   0   59.39    7.60
   5  -3   0   16.10    4.30
   5  -3   0    8.50    3.80
   5  -3   0    6.40    3.30
   5  -3   0   12.60    3.70
   5  -3   0   20.50    4.50
   5  -3   0    7.00    5.30
   5  -3   0    3.80    5.20
  -5   3   0    5.70    4.00
  -5   3   0   14.80    4.40
  -5   3   0   10.00    4.10
  -5   3   0    8.90    3.80
   4  -3   0   33.00    5.30
   4  -3   0   29.90    4.80
   4  -3   0   22.90    2.90
   4  -3   0   22.90    2.20
   4  -3   0   36.40    4.90
   4  -3   0   37.30    5.10
   4  -3   0   22.90    2.80
   4  -3   0   20.50    2.30
   4  -3   0   11.90    6.10
  -4   3   0   26.60    2.30
  -4   3   0   29.60    4.90
  -4   3   0   29.30    2.70
  -4   3   0   26.10    2.40
  -4   3   0   34.60    5.30
  -4   3   0   18.80    4.50
  -4   3   0   26.10    4.70
  -4   3   0   24.80    2.60
   3  -3   0   20.80    4.10
   3  -3   0   18.60    3.30
   3  -3   0   21.50    4.40
   3  -3   0   12.70    3.20
   3  -3   0   21.80    3.80
   3  -3   0   22.00    3.70
   3  -3   0   17.00    3.10
   3  -3   0    9.10    4.60
   3  -3   0   21.00    3.70
  -3   3   0   20.20    4.20
  -3   3   0   18.40    3.30
  -3   3   0   24.70    3.80
  -3   3   0   18.00    3.90
  -3   3   0   16.50    5.50
  -3   3   0   26.20    4.00
  -3   3   0   18.50    3.10
   2  -3   0 2331.87  127.09
   2  -3   0 2063.39  129.59
   2  -3   0 2488.35  127.29
   2  -3   0 2174.68  127.39
   2  -3   0 2085.99  127.39
   2  -3   0 2214.08  127.69
   2  -3   0 2132.69  127.49
  -2   3   0 2303.67  127.39
  -2   3   0 2277.87  126.89
  -2   3   0 2284.27  127.49
  -2   3   0 2323.37  127.19
  -2   3   0 2163.58  126.99
  -2   3   0 2298.07  129.79
  -2   3   0 2249.68  127.29
  -2   3   0 2270.17  127.39
   1  -3   0   24.00    6.60
   1  -3   0   31.90    4.20
   1  -3   0   30.80    5.40
   1  -3   0   34.40    5.50
   1  -3   0   27.50    5.10
   1  -3   0   21.00    5.90
   1  -3   0   29.10    5.40
  -1   3   0   29.40    6.30
  -1   3   0   30.00    5.30
  -1   3   0   38.40    5.60
  -1   3   0   36.00    4.40
  -1   3   0   28.40    5.20
  -1   3   0   35.10    5.30
  -1   3   0   37.50    5.90
   0  -3   0 1156.58   73.09
   0  -3   0 1240.78   73.19
   0  -3   0 1148.99   72.79
   0  -3   0 1321.17   73.19
   0  -3   0 1257.57   72.99
   0   3   0 1276.87   73.19
   0   3   0 1258.67   73.29
   0   3   0 1322.57   74.99
   0   3   0 1279.17   72.99
   0   3   0 1302.47   73.19
   0   3   0 1224.58   72.99
  -1  -3   0 3797.72  214.38
  -1  -3   0 3680.83  214.18
  -1  -3   0 3616.44  216.28
  -1  -3   0 3742.43  214.18
  -1  -3   0 3845.82  214.38
  -1  -3   0 3989.70  214.38
   1   3   0 3975.20  214.68
   1   3   0 3487.55  213.98
   1   3   0 3743.73  214.28
   1   3   0 3688.73  214.18
   1   3   0 3875.51  214.28
   1   3   0 3844.82  216.78
  -2  -3   0 1227.18   72.29
  -2  -3   0 1205.68   72.89
  -2  -3   0 1253.07   72.99
  -2  -3   0 1252.77   73.29
  -2  -3   0 1261.87   73.39
  -2  -3   0 1203.78   72.79
   2   3   0 1283.47   76.59
   2   3   0 1333.07   73.39
   2   3   0 1186.18   73.29
   2   3   0 1225.68   73.29
   2   3   0 1204.98   73.19
   2   3   0 1200.78   73.09
  -3  -3   0 1487.45   82.09
  -3  -3   0 1444.96   83.29
  -3  -3   0 1393.76   88.39
  -3  -3   0 1543.55   91.29
  -3  -3   0 1428.56   82.99
  -3  -3   0 1373.96   82.79
   3   3   0 1407.76   85.99
   3   3   0 1247.68   83.89
   3   3   0 1304.07   83.39
   3   3   0 1463.95   83.69
  -4  -3   0  160.28   14.60
  -4  -3   0  172.08   14.60
  -4  -3   0  165.68   14.80
  -4  -3   0  167.38   14.60
  -4  -3   0  173.38   15.70
  -4  -3   0  206.78   14.00
   4   3   0  161.98   14.90
   4   3   0  186.58   15.50
   4   3   0  159.68   15.40
   4   3   0  166.58   15.80
   4   3   0  189.18   15.80
  -5  -3   0  133.49   11.90
  -5  -3   0   96.39   11.50
  -5  -3   0  133.09   13.40
  -5  -3   0  120.79   11.70
  -5  -3   0  105.69    8.40
  -5  -3   0  112.39    9.90
  -5  -3   0  127.09   12.20
   5   3   0  104.19   12.70
   5   3   0  116.99   12.50
   5   3   0  123.29   12.50
   5   3   0  122.49   19.70
   5   3   0  100.09   13.00
   5   3   0  116.79   13.50
  -6  -3   0    9.50    5.20
  -6  -3   0   23.60    6.90
  -6  -3   0   14.70    5.80
  -6  -3   0   20.60    6.60
  -6  -3   0   12.00    3.60
  -6  -3   0   19.90    4.70
  -6  -3   0   11.30    4.90
   6   3   0   25.60    7.50
   6   3   0   25.20    7.80
   6   3   0   -0.60   10.40
   6   3   0    9.40    7.80
   6   3   0   28.70    7.90
   6   3   0   22.60    8.70
   6   3   0   15.50    3.60
  -7  -3   0    9.80    7.00
  -7  -3   0    3.50    4.60
  -7  -3   0    6.30    5.30
  -7  -3   0   11.30    4.00
  -7  -3   0    6.40    6.40
  -7  -3   0   -3.10    4.60
   7   3   0    1.60    3.10
   7   3   0    8.30    8.50
   7   3   0   -2.10   12.20
   7   3   0    7.90    7.50
   7   3   0    2.70    5.90
   7   3   0    6.50    6.80
   7   3   0    5.90    5.70
  -8  -3   0  185.18   14.60
  -8  -3   0  212.48   17.40
  -8  -3   0  149.99   14.90
  -8  -3   0  176.48   16.80
  -8  -3   0  164.68   16.30
  -8  -3   0  165.68   12.50
   8   3   0  193.98   19.50
   8   3   0  180.28   26.20
   8   3   0  187.18   17.60
   8   3   0  181.28   18.70
   8   3   0  190.78   17.70
   8   3   0  183.38   13.20
  -9  -3   0   55.09   10.60
  -9  -3   0   59.69   10.00
  -9  -3   0   39.40    6.70
  -9  -3   0   53.49   10.10
   9   3   0   75.29   12.50
   9   3   0   63.89   12.40
   9   3   0   86.79   16.70
   9   3   0   39.30    9.40
   9   3   0   78.39    7.90
   9   3   0   60.79   10.60
 -10  -3   0    6.20    7.70
 -10  -3   0    4.90    6.80
 -10  -3   0   12.70    6.80
 -10  -3   0   13.30    4.80
  10   3   0    7.90   10.70
  10   3   0    5.50    7.10
  10   3   0   -1.40    8.10
  10   3   0   12.80    8.60
  10   3   0   -2.80    7.10
  10  -4   0   14.60   16.30
  10  -4   0   10.80    6.70
  10  -4   0    0.50    6.50
 -10   4   0    3.00    6.20
 -10   4   0    0.30    4.70
   9  -4   0   58.99   11.00
   9  -4   0   69.59   12.10
   9  -4   0   65.49   14.50
  -9   4   0   54.89    9.30
  -9   4   0   51.09    8.50
  -9   4   0   51.59    9.00
   8  -4   0   94.69   13.90
   8  -4   0  101.79   16.50
   8  -4   0   79.59   12.40
  -8   4   0   72.39   10.00
  -8   4   0   90.69   11.00
  -8   4   0   81.89   10.10
  -8   4   0   73.99   10.20
   7  -4   0    6.90    4.70
   7  -4   0    8.90    6.40
   7  -4   0    4.30    6.50
  -7   4   0    1.80    4.90
  -7   4   0    3.50    4.70
  -7   4   0    7.60    5.10
  -7   4   0    4.50    4.70
   6  -4   0   11.00    6.10
   6  -4   0   11.20    4.10
   6  -4   0   22.70    5.10
   6  -4   0   12.70    5.20
   6  -4   0    9.40    4.10
   6  -4   0   13.20    6.50
   6  -4   0   15.20    4.80
  -6   4   0   14.90    5.00
  -6   4   0   24.30    5.30
  -6   4   0   15.20    5.20
  -6   4   0   19.40    6.10
   5  -4   0    7.40    1.20
   5  -4   0    5.60    6.00
   5  -4   0    7.80    1.90
   5  -4   0    1.90    3.10
   5  -4   0    9.50    2.30
   5  -4   0    0.70    3.80
   5  -4   0    7.00    1.30
   5  -4   0   12.10    3.60
  -5   4   0    9.30    4.10
  -5   4   0    6.80    1.60
  -5   4   0    3.10    3.80
  -5   4   0    7.00    1.60
   4  -4   0   -0.40    2.70
   4  -4   0    0.90    2.70
   4  -4   0    0.00    3.40
   4  -4   0   -3.40    2.10
   4  -4   0   -0.20    3.30
   4  -4   0    2.40    2.20
   4  -4   0    3.20    3.10
   4  -4   0   -1.30    4.60
  -4   4   0   -0.20    3.20
  -4   4   0   -4.90    3.70
  -4   4   0   -1.70    2.30
  -4   4   0    0.00    3.10
  -4   4   0    1.40    2.50
  -4   4   0   -4.00    3.20
  -4   4   0   -1.80    2.00
   3  -4   0  491.35   29.00
   3  -4   0  417.86   31.50
   3  -4   0  408.66   28.10
   3  -4   0  400.36   27.80
   3  -4   0  441.16   28.00
   3  -4   0  416.56   31.90
   3  -4   0  495.15   28.10
   3  -4   0  498.45   27.70
  -3   4   0  411.96   27.60
  -3   4   0  448.46   31.00
  -3   4   0  457.55   28.00
  -3   4   0  470.65   28.10
  -3   4   0  462.95   27.70
  -3   4   0  468.75   28.90
  -3   4   0  493.75   28.30
  -3   4   0  455.85   27.80
   2  -4   0   -0.40    3.50
   2  -4   0    2.90    4.40
   2  -4   0    4.20    3.70
   2  -4   0   -1.40    3.40
   2  -4   0    3.80    4.10
   2  -4   0    1.40    3.50
   2  -4   0    6.50    5.60
  -2   4   0    4.50    3.30
  -2   4   0    6.70    3.90
  -2   4   0   -1.20    4.20
  -2   4   0   -1.60    3.30
  -2   4   0    5.70    4.10
   1  -4   0  283.17   20.30
   1  -4   0  240.38   22.20
   1  -4   0  322.77   20.30
   1  -4   0  277.27   20.40
   1  -4   0  312.97   20.60
   1  -4   0  273.57   20.30
   1  -4   0  322.57   18.60
  -1   4   0  295.47   20.40
  -1   4   0  309.27   20.20
  -1   4   0  306.87   20.20
  -1   4   0  263.67   18.30
  -1   4   0  306.17   20.20
  -1   4   0  299.47   20.30
  -1   4   0  290.17   22.50
   0  -4   0   78.49    9.70
   0  -4   0   73.29   12.30
   0  -4   0  100.29    9.60
   0  -4   0   79.99    9.90
   0  -4   0   86.39    9.90
   0  -4   0   81.29    9.60
   0   4   0   71.79    8.50
   0   4   0   77.39    9.50
   0   4   0   75.59    9.90
   0   4   0   81.29   12.30
   0   4   0   70.89    9.40
   0   4   0   84.09    9.90
  -1  -4   0  329.47   23.60
  -1  -4   0  342.17   23.40
  -1  -4   0  322.37   22.90
  -1  -4   0  312.77   23.10
  -1  -4   0  321.87   22.90
  -1  -4   0  300.47   26.60
   1   4   0  330.97   23.50
   1   4   0  349.57   24.10
   1   4   0  344.67   27.00
   1   4   0  333.07   23.30
   1   4   0  343.27   23.00
   1   4   0  327.77   23.00
  -2  -4   0  861.01   61.19
  -2  -4   0  890.21   62.99
  -2  -4   0  893.61   55.49
  -2  -4   0  920.71   55.79
  -2  -4   0  873.61   54.99
  -2  -4   0  885.51   55.39
   2   4   0  950.60   55.79
   2   4   0  864.91   55.99
   2   4   0  929.61   55.79
   2   4   0  884.41   55.89
   2   4   0  982.10   56.49
  -3  -4   0   83.59   11.00
  -3  -4   0   85.09   12.00
  -3  -4   0   92.29   11.00
  -3  -4   0   95.89   12.10
  -3  -4   0   88.69   11.50
  -3  -4   0   98.79   12.30
   3   4   0   86.49   12.00
   3   4   0   75.69   11.40
   3   4   0   88.19   12.90
   3   4   0   85.99   12.00
   3   4   0   94.29   12.10
  -4  -4   0   60.89    9.60
  -4  -4   0   68.39    9.90
  -4  -4   0   59.69    9.50
  -4  -4   0   50.69    7.80
  -4  -4   0   52.79    9.50
  -4  -4   0   52.39    9.00
   4   4   0   48.60    9.70
   4   4   0   51.19    9.80
   4   4   0   42.90    9.50
   4   4   0   48.50   10.00
   4   4   0   46.30   14.40
   4   4   0   53.59   10.00
  -5  -4   0    4.70    5.30
  -5  -4   0    7.00    6.80
  -5  -4   0    0.80    5.70
  -5  -4   0   -1.20    5.10
  -5  -4   0   -1.10    4.00
  -5  -4   0    5.60    6.20
   5   4   0   13.30    6.60
   5   4   0    1.90    5.90
   5   4   0   12.40    7.00
   5   4   0  -15.40    8.10
   5   4   0   11.30    5.70
   5   4   0   10.00    6.30
  -6  -4   0   93.69   11.00
  -6  -4   0  117.29   13.50
  -6  -4   0  132.39   17.30
  -6  -4   0  102.19   12.40
  -6  -4   0  101.99   10.60
  -6  -4   0  114.39   18.00
  -6  -4   0  120.99    8.90
  -6  -4   0   89.79   20.60
   6   4   0   94.99   14.30
   6   4   0   96.49   15.80
   6   4   0  116.89   16.70
   6   4   0   82.89   36.30
   6   4   0  116.19   14.20
   6   4   0  132.29   16.30
  -7  -4   0   10.20    6.00
  -7  -4   0   17.80    7.30
  -7  -4   0   -7.60   11.30
  -7  -4   0   -0.80    3.90
  -7  -4   0   -7.20    6.10
  -7  -4   0    6.30    6.10
  -7  -4   0    1.80    3.30
   7   4   0    3.30    6.40
   7   4   0    2.20    6.40
   7   4   0   -6.30    7.50
   7   4   0   -4.10    3.10
   7   4   0   24.20   21.30
   7   4   0    3.80    6.60
   7   4   0    6.60    8.50
  -8  -4   0   18.60    4.70
  -8  -4   0   24.50    5.00
  -8  -4   0   20.20    6.50
   8   4   0   26.40    4.50
   8   4   0   46.90   10.20
   8   4   0   28.30   10.80
   8   4   0   35.20   11.10
   8   4   0   19.80    8.00
   8   4   0   -0.50    8.40
  -9  -4   0   -0.60    7.40
  -9  -4   0    7.70    4.30
  -9  -4   0   -6.40    4.90
   9   4   0    5.70    9.70
   9   4   0   -1.20    9.00
   9   4   0   -5.30    9.10
   9   4   0    4.70    7.40
   9   4   0   -1.10    7.10
  10  -5   0   24.50    9.80
  10  -5   0   -5.30    5.80
  10  -5   0    4.60   10.70
 -10   5   0  -10.50    5.10
 -10   5   0    3.90    5.40
   9  -5   0    3.50    6.10
   9  -5   0    6.70    7.90
   9  -5   0   -5.80    5.70
  -9   5   0    2.70    5.00
  -9   5   0    4.90    5.70
  -9   5   0   -7.80    4.60
   8  -5   0   16.10    8.50
   8  -5   0   17.40    7.00
   8  -5   0   28.40    9.80
  -8   5   0   14.00    6.30
  -8   5   0    8.90    5.50
  -8   5   0   12.10    5.90
   7  -5   0  583.94   40.80
   7  -5   0  583.64   43.10
  -7   5   0  565.44   35.70
  -7   5   0  522.05   35.10
  -7   5   0  539.95   35.40
   6  -5   0   40.30    3.60
   6  -5   0   54.49    7.20
   6  -5   0   36.20   10.00
   6  -5   0   43.00    3.70
  -6   5   0   35.70    2.90
  -6   5   0   36.80    2.90
  -6   5   0   34.50    6.60
  -6   5   0   40.20    6.60
  -6   5   0   35.10    6.60
   5  -5   0   93.99    8.20
   5  -5   0   99.29    8.60
   5  -5   0   74.79    8.70
   5  -5   0   86.79    8.40
   5  -5   0   68.09    6.90
   5  -5   0   97.49    9.10
   5  -5   0   82.69   13.40
   5  -5   0   90.89    8.00
  -5   5   0   90.99    7.00
  -5   5   0   94.89    9.40
  -5   5   0   83.79    8.90
  -5   5   0   89.99   12.40
  -5   5   0   83.19    7.10
  -5   5   0   90.89    8.90
  -5   5   0   93.09    7.50
  -5   5   0   86.69    7.30
   4  -5   0   -4.40    2.60
   4  -5   0    2.20    4.30
   4  -5   0   -2.60    3.90
   4  -5   0    0.00    3.80
   4  -5   0    1.50    5.50
   4  -5   0    9.50    3.20
   4  -5   0   -0.50    3.40
   4  -5   0    6.20    3.70
  -4   5   0    0.50    4.00
  -4   5   0    0.40    3.90
  -4   5   0   -3.30    4.60
  -4   5   0    4.00    3.30
  -4   5   0    3.70    3.20
  -4   5   0    0.50    3.30
  -4   5   0   -0.50    2.80
   3  -5   0  147.89   13.00
   3  -5   0  193.88   19.90
   3  -5   0  136.99   13.20
   3  -5   0  174.28   13.40
   3  -5   0  189.18   12.70
   3  -5   0  154.38   13.30
   3  -5   0  199.58   14.30
  -3   5   0  179.48   13.10
  -3   5   0  156.48   12.50
  -3   5   0  180.18   13.50
  -3   5   0  172.08   12.40
  -3   5   0  157.98   16.10
  -3   5   0  142.99   12.90
  -3   5   0  170.08   13.10
   2  -5   0   11.50    4.10
   2  -5   0   16.60    8.30
   2  -5   0    2.70    4.40
   2  -5   0    4.80    4.50
   2  -5   0    2.80    4.50
   2  -5   0    5.30    4.80
  -2   5   0    4.50    4.50
  -2   5   0   10.60    5.00
  -2   5   0    5.30    4.50
  -2   5   0    1.00    3.10
  -2   5   0    4.50    5.80
  -2   5   0    7.20    4.70
   1  -5   0  107.49    8.50
   1  -5   0   90.79   11.60
   1  -5   0   80.99   11.10
   1  -5   0   89.29   10.20
   1  -5   0   95.59   10.60
  -1   5   0   91.39   10.40
  -1   5   0   90.09   10.40
  -1   5   0  109.89   11.20
  -1   5   0   88.99    9.80
  -1   5   0   93.49   12.60
   0  -5   0  317.87   24.60
   0  -5   0  336.77   24.60
   0  -5   0  338.07   25.00
   0  -5   0  362.46   24.90
   0  -5   0  342.17   24.60
   0   5   0  342.77   25.00
   0   5   0  344.37   24.60
   0   5   0  359.26   24.70
   0   5   0  363.76   24.70
   0   5   0  355.06   25.10
  -1  -5   0  144.29   14.20
  -1  -5   0  136.59   13.80
  -1  -5   0  148.79   21.60
  -1  -5   0  140.89   13.50
  -1  -5   0  125.09   18.80
  -1  -5   0  140.19   13.40
   1   5   0  137.69   13.70
   1   5   0  169.48   15.10
   1   5   0  172.28   15.50
   1   5   0  137.09   14.00
   1   5   0  153.58   14.50
   1   5   0  145.19   21.20
  -2  -5   0 1110.19   68.49
  -2  -5   0 1153.28   74.39
  -2  -5   0 1114.39   69.09
  -2  -5   0 1099.09   68.79
  -2  -5   0 1105.09   68.99
  -2  -5   0 1084.89   68.79
  -2  -5   0 1109.89   68.99
   2   5   0 1255.87   73.79
   2   5   0 1138.89   69.19
   2   5   0 1098.29   69.19
   2   5   0 1146.69   69.39
   2   5   0 1249.88   76.59
   2   5   0 1042.10   68.89
  -3  -5   0   40.50    9.00
  -3  -5   0   31.90    7.70
  -3  -5   0   29.00    8.40
  -3  -5   0   29.90    8.60
  -3  -5   0   32.10    7.10
  -3  -5   0   36.80    8.20
   3   5   0   34.00    8.60
   3   5   0   33.30    8.90
   3   5   0   45.00   13.30
   3   5   0   35.70    9.40
   3   5   0   39.50    8.40
   3   5   0   51.89    9.70
  -4  -5   0   49.40    8.30
  -4  -5   0   48.90    9.40
  -4  -5   0   51.69   10.40
  -4  -5   0   54.39    9.90
  -4  -5   0   57.69    9.90
  -4  -5   0   39.70    9.50
   4   5   0   54.19   10.40
   4   5   0   45.50   10.60
   4   5   0   49.00   10.90
   4   5   0   40.80   10.00
   4   5   0   43.20   16.30
   4   5   0   69.19   12.90
  -5  -5   0   10.50    6.40
  -5  -5   0   24.40   10.20
  -5  -5   0    6.80    7.40
  -5  -5   0   -0.30    5.80
  -5  -5   0    9.40    7.20
  -5  -5   0   10.70    6.20
   5   5   0   24.10    8.50
   5   5   0   -2.20    5.60
   5   5   0   11.30    7.90
   5   5   0    4.80    7.60
   5   5   0    4.40    6.70
   5   5   0   -9.40   19.90
  -6  -5   0    2.20    5.40
  -6  -5   0   18.50    7.80
  -6  -5   0    1.00    7.50
  -6  -5   0    7.20    7.30
  -6  -5   0   22.20    8.60
  -6  -5   0   17.10    8.10
   6   5   0   -6.80   13.30
   6   5   0    9.40    7.90
   6   5   0   11.50    7.60
   6   5   0   11.50    9.50
   6   5   0   12.80    8.40
   6   5   0    7.00    7.00
  -7  -5   0   48.10   10.70
  -7  -5   0   32.00    7.90
  -7  -5   0   41.20    5.70
  -7  -5   0   43.60    7.90
  -7  -5   0   60.29   11.50
   7   5   0   66.19   14.40
   7   5   0   32.90   11.20
   7   5   0   74.89   14.50
   7   5   0   43.40   11.30
   7   5   0   50.39   11.50
  -8  -5   0    0.10    6.30
  -8  -5   0    3.50    4.20
  -8  -5   0  -14.50    6.20
  -8  -5   0    1.90    8.40
  -8  -5   0   -3.20    3.10
   8   5   0    5.20   10.20
   8   5   0    3.40    8.20
   8   5   0   -2.10    9.60
   8   5   0   10.00    8.50
   8   5   0   -5.00    7.10
   8   5   0    4.60    3.40
  -9  -5   0   11.90    8.90
  -9  -5   0   -3.30    3.50
  -9  -5   0    0.80    3.40
  -9  -5   0    7.70    5.50
   9   5   0  -10.40    9.90
   9   5   0    9.00    9.40
   9   5   0   -1.90   10.20
   9   5   0  -16.00    7.80
  10  -6   0   -0.70   10.10
  10  -6   0   -6.10    5.90
 -10   6   0    9.80    6.20
 -10   6   0    1.00    5.70
 -10   6   0   -8.30    5.60
   9  -6   0    6.80    6.60
   9  -6   0   -9.90    7.50
   9  -6   0    4.40    7.30
  -9   6   0    1.90    7.50
  -9   6   0   -4.80    4.90
   8  -6   0    5.60    7.50
   8  -6   0    4.10    5.30
   8  -6   0    1.60    6.80
  -8   6   0    2.30    5.00
  -8   6   0    2.60    5.80
  -8   6   0   -0.60    5.10
   7  -6   0   -0.50    4.70
   7  -6   0   15.10    8.70
   7  -6   0    0.20    6.80
  -7   6   0    2.50    4.80
  -7   6   0    6.40    5.20
  -7   6   0    2.80    5.30
   6  -6   0  268.37   17.30
   6  -6   0  256.57   17.20
   6  -6   0  301.67   18.50
   6  -6   0  266.17   26.20
   6  -6   0  255.97   20.40
  -6   6   0  269.37   17.30
  -6   6   0  298.87   20.60
  -6   6   0  261.37   19.20
  -6   6   0  277.97   17.20
  -6   6   0  253.07   19.40
  -6   6   0  273.37   17.00
  -6   6   0  270.17   17.50
   5  -6   0    3.00    3.90
   5  -6   0    6.20    3.80
   5  -6   0    4.10    3.40
   5  -6   0    2.90    4.30
   5  -6   0    7.40    7.20
   5  -6   0    1.90    3.50
  -5   6   0    1.60    3.10
  -5   6   0   -1.30    4.40
  -5   6   0    3.40    3.90
  -5   6   0    3.70    5.80
  -5   6   0    4.70    4.30
  -5   6   0    6.10    3.10
   4  -6   0   -3.60    7.00
   4  -6   0   -5.00    3.00
   4  -6   0    0.10    3.70
   4  -6   0   -1.70    4.30
   4  -6   0    2.20    4.00
   4  -6   0    0.60    3.90
   4  -6   0    1.30    2.90
   4  -6   0    5.30    4.10
  -4   6   0   -0.10    3.30
  -4   6   0    3.40    3.40
  -4   6   0   -1.60    3.70
  -4   6   0   -7.90    4.60
  -4   6   0    0.50    4.10
  -4   6   0    3.30    4.00
  -4   6   0    2.10    3.60
   3  -6   0   34.80    7.00
   3  -6   0   26.30    7.10
   3  -6   0   29.70    6.80
   3  -6   0   36.30    9.80
   3  -6   0   34.60    7.00
   3  -6   0   37.40    7.00
  -3   6   0   26.10    5.20
  -3   6   0   40.60    7.20
  -3   6   0   37.60    7.50
  -3   6   0   33.90    6.20
  -3   6   0   30.10    8.20
  -3   6   0   31.10    7.00
   2  -6   0    6.60    5.30
   2  -6   0    4.80    5.00
   2  -6   0   22.60    7.20
   2  -6   0   16.30    4.30
   2  -6   0    6.20    8.10
   2  -6   0    6.80    4.90
   2  -6   0   14.30    6.20
  -2   6   0    7.40    5.30
  -2   6   0   15.50    5.50
  -2   6   0    4.30    5.20
  -2   6   0   13.70    6.80
  -2   6   0   18.40    4.50
  -2   6   0    9.10    5.60
   1  -6   0   79.99   15.20
   1  -6   0   72.69   11.20
   1  -6   0   90.39   12.10
   1  -6   0   91.79   11.40
   1  -6   0   94.39   12.00
   1  -6   0   86.19    8.00
   1  -6   0   93.29   12.30
  -1   6   0   81.59    9.70
  -1   6   0   94.79   15.10
  -1   6   0   84.59   10.10
  -1   6   0   86.39   11.20
  -1   6   0   74.79    7.80
  -1   6   0   92.99   12.20
  -1   6   0   92.49   11.90
   0  -6   0   64.79    7.00
   0  -6   0   81.49   11.60
   0  -6   0   50.89   13.40
   0  -6   0   77.49   11.30
   0  -6   0   76.59   11.00
   0  -6   0   64.99   11.40
   0   6   0   73.99   11.00
   0   6   0   97.99   12.70
   0   6   0   56.09    6.70
   0   6   0   73.19   11.00
   0   6   0   85.29   15.70
   0   6   0   76.19   11.30
   0   6   0   74.59   11.30
  -1  -6   0   23.10    7.70
  -1  -6   0   21.40   10.90
  -1  -6   0   14.40    6.50
  -1  -6   0   22.90    7.60
  -1  -6   0   14.50    7.20
  -1  -6   0   18.80    7.70
  -1  -6   0   19.00    7.10
   1   6   0   19.90    6.70
   1   6   0   31.90    8.30
   1   6   0   20.50    7.00
   1   6   0   20.90    7.60
   1   6   0   26.40   11.90
   1   6   0   24.00    7.30
  -2  -6   0  172.78   16.60
  -2  -6   0  150.78   21.90
  -2  -6   0  128.79   14.30
  -2  -6   0  145.39   15.60
  -2  -6   0  148.19   15.40
  -2  -6   0  152.38   15.60
  -2  -6   0  151.38   16.10
   2   6   0  144.99   19.90
   2   6   0  160.38   15.70
   2   6   0  170.18   16.50
   2   6   0  135.39   16.10
   2   6   0  186.08   24.80
   2   6   0  134.39   15.30
  -3  -6   0   12.00    5.90
  -3  -6   0    2.30    5.30
  -3  -6   0   18.80    7.10
  -3  -6   0   11.10    7.30
  -3  -6   0   13.30    6.70
  -3  -6   0    7.60    6.90
   3   6   0   -8.00   10.90
   3   6   0    3.00    7.10
   3   6   0    6.30    6.80
   3   6   0    6.30    6.60
   3   6   0    9.70    7.00
   3   6   0   12.00    7.10
  -4  -6   0   88.99   15.90
  -4  -6   0  102.59   14.10
  -4  -6   0   84.69   12.50
  -4  -6   0  102.29   14.10
  -4  -6   0  100.29   14.60
  -4  -6   0  112.29   23.40
   4   6   0  104.09   15.60
   4   6   0   83.59   14.30
   4   6   0   69.49   14.00
   4   6   0  105.89   41.50
   4   6   0   87.69   14.50
   4   6   0  103.09   15.00
  -5  -6   0   40.30   10.50
  -5  -6   0   28.30   10.30
  -5  -6   0   35.60    9.50
  -5  -6   0   25.90    8.90
  -5  -6   0   24.20    7.60
   5   6   0   24.40    9.40
   5   6   0   38.20   10.90
   5   6   0   53.19   11.00
   5   6   0   31.70   10.50
   5   6   0   29.00    9.50
   5   6   0    7.90   18.50
  -6  -6   0   46.10    9.40
  -6  -6   0   26.90    9.90
  -6  -6   0   36.80   10.50
   6   6   0   34.60   11.50
   6   6   0   33.40   11.20
   6   6   0   49.99   12.00
   6   6   0   55.79   12.40
  -7  -6   0   40.20   10.50
  -7  -6   0   40.20    5.70
  -7  -6   0   30.50    8.20
  -7  -6   0   62.49   13.60
   7   6   0   44.70   12.80
   7   6   0   39.70   11.50
   7   6   0   41.60   11.20
   7   6   0   39.20   12.30
   7   6   0   42.50   11.80
  -8  -6   0   -7.10    7.20
  -8  -6   0    6.20    8.30
  -8  -6   0    4.40    5.60
  -8  -6   0    3.80    3.50
   8   6   0   -0.50    8.90
   8   6   0    7.20   11.50
   8   6   0    2.00   10.90
   8   6   0    4.70    3.30
   8   6   0   11.20   10.40
   8   6   0   -4.40    9.70
   9  -7   0   36.50    8.80
   9  -7   0   29.70   10.60
   9  -7   0   22.60   12.30
  -9   7   0   36.10    7.90
  -9   7   0   32.40    7.90
   8  -7   0   23.60   12.50
   8  -7   0   63.59   14.50
   8  -7   0   55.39    9.90
   8  -7   0   61.09    9.60
  -8   7   0   48.00    8.70
  -8   7   0   50.49    8.90
   7  -7   0   11.70    3.90
   7  -7   0   18.00    2.60
   7  -7   0   11.20    6.10
   7  -7   0   14.40   10.20
   7  -7   0   22.80    4.40
   7  -7   0   14.10    2.00
  -7   7   0   21.40    3.40
  -7   7   0    8.90    5.90
  -7   7   0   15.80    2.90
  -7   7   0   16.60    6.00
   6  -7   0   28.00   11.00
   6  -7   0   23.70    7.10
   6  -7   0   28.50    5.40
   6  -7   0   41.40    7.10
   6  -7   0   23.30    4.60
   6  -7   0   31.90    6.30
  -6   7   0   22.50    6.10
  -6   7   0   25.70    9.40
  -6   7   0   24.90    4.70
  -6   7   0   27.20    4.80
  -6   7   0   26.80    6.70
   5  -7   0   48.30    8.70
   5  -7   0   45.20    7.80
   5  -7   0   40.40    7.60
   5  -7   0   49.60    8.90
   5  -7   0   53.39   13.20
   5  -7   0   47.10    7.30
  -5   7   0   43.50   10.90
  -5   7   0   32.60    6.70
  -5   7   0   54.89    7.70
  -5   7   0   35.10    7.10
  -5   7   0   34.10    7.30
  -5   7   0   48.70    7.60
   4  -7   0   64.09    7.40
   4  -7   0   70.89   10.30
   4  -7   0   67.29   10.10
   4  -7   0   70.79   10.80
   4  -7   0   60.19    9.70
   4  -7   0   68.29    9.90
   4  -7   0   69.49   13.70
  -4   7   0   66.49    8.30
  -4   7   0   66.59    9.90
  -4   7   0   56.39    8.50
  -4   7   0   78.59    9.70
  -4   7   0   78.79   13.60
  -4   7   0   90.09   11.00
  -4   7   0   82.09   10.00
   3  -7   0   87.39   12.70
   3  -7   0  107.69   12.20
   3  -7   0  101.69   11.70
   3  -7   0  117.09   11.80
   3  -7   0   78.09   15.40
   3  -7   0   98.39   12.20
   3  -7   0  127.49   10.10
  -3   7   0   95.89   13.80
  -3   7   0   97.59   11.30
  -3   7   0   75.39    9.20
  -3   7   0  101.79   10.60
  -3   7   0   97.69   10.90
   2  -7   0    5.20    6.20
   2  -7   0   22.10    4.90
   2  -7   0   16.20    6.50
   2  -7   0    9.10    6.30
   2  -7   0    9.60    9.80
   2  -7   0   11.00    6.40
   2  -7   0   23.50    7.20
  -2   7   0   20.30    8.30
  -2   7   0   26.20    6.80
  -2   7   0   26.90    8.20
  -2   7   0    9.90    4.50
  -2   7   0    8.40    6.30
  -2   7   0   15.00    6.60
   1  -7   0   12.80    7.10
   1  -7   0   32.40    9.20
   1  -7   0   21.80   13.70
   1  -7   0   23.60    7.20
   1  -7   0   22.40    7.90
   1  -7   0   16.00   11.80
   1  -7   0   24.80    5.10
  -1   7   0   17.40    7.20
  -1   7   0   28.30    8.50
  -1   7   0   15.50    6.40
  -1   7   0   50.19   12.80
  -1   7   0   12.90    6.10
  -1   7   0   19.50    5.60
  -1   7   0   21.10    7.30
   0  -7   0    4.70    7.20
   0  -7   0   15.60   12.10
   0  -7   0   11.30    6.90
   0  -7   0   11.30    5.80
   0  -7   0   16.00    4.60
   0  -7   0   27.00    8.40
   0  -7   0    3.40    4.80
   0   7   0   21.30    7.10
   0   7   0   14.70    6.90
   0   7   0   12.80    7.00
   0   7   0    5.60   12.30
   0   7   0    9.80    4.00
   0   7   0   15.10    7.80
   0   7   0   20.60    7.20
  -1  -7   0   62.49   14.10
  -1  -7   0   68.99   12.40
  -1  -7   0   71.79   12.00
  -1  -7   0   66.79   17.30
  -1  -7   0   86.59   13.20
  -1  -7   0   75.69   12.20
  -1  -7   0   72.19   12.50
   1   7   0   75.89   12.20
   1   7   0   72.69   21.00
   1   7   0   67.29   11.90
   1   7   0   81.49   12.70
   1   7   0   82.59   12.60
   1   7   0   82.69   18.20
  -2  -7   0   -6.30    6.00
  -2  -7   0    2.60    6.80
  -2  -7   0    7.80    6.80
  -2  -7   0    4.50    7.30
  -2  -7   0    0.70    6.70
  -2  -7   0   19.20    7.70
   2   7   0   -3.40    5.70
   2   7   0   -1.70    5.20
   2   7   0   13.40    8.60
   2   7   0    0.60    6.10
   2   7   0    8.60    7.40
  -3  -7   0  219.58   19.90
  -3  -7   0  188.48   22.60
  -3  -7   0  233.98   21.80
  -3  -7   0  236.08   21.00
  -3  -7   0  177.68   20.10
   3   7   0  247.58   22.20
   3   7   0  222.88   21.70
   3   7   0  192.68   20.60
   3   7   0  273.37   22.60
   3   7   0  199.98   20.10
   3   7   0  234.78   33.50
  -4  -7   0   16.30    9.40
  -4  -7   0    9.00    7.90
  -4  -7   0    9.20    8.80
  -4  -7   0    7.00    6.80
  -4  -7   0   10.80    7.40
  -4  -7   0   12.70    8.30
   4   7   0   18.70    9.50
   4   7   0   -0.70    7.80
   4   7   0    4.80    8.40
   4   7   0   17.20    8.80
   4   7   0    9.10    8.00
  -5  -7   0   -0.50    8.50
  -5  -7   0   -1.00    8.10
  -5  -7   0    7.30    7.30
  -5  -7   0    9.40    8.70
   5   7   0   -0.50    8.30
   5   7   0   23.90   10.30
   5   7   0  -11.20    6.60
   5   7   0    0.90    7.50
   5   7   0   -0.10    9.00
  -6  -7   0   -2.70    9.00
  -6  -7   0    2.40    7.70
  -6  -7   0   -5.30    6.70
   6   7   0   19.10    9.70
   6   7   0   -4.30    9.40
   6   7   0    4.20    9.30
   6   7   0   23.40   12.10
   6   7   0    7.90   11.30
  -7  -7   0   12.70   10.60
  -7  -7   0   23.20    8.60
  -7  -7   0    4.40    7.60
  -7  -7   0   11.00    3.80
   7   7   0    2.70    9.20
   7   7   0  -19.20    9.00
   7   7   0    5.80   13.40
   7   7   0    4.50    9.30
   7   7   0   38.50   12.20
  -8  -7   0    9.90    8.80
  -8  -7   0    8.70    6.80
  -8  -7   0    4.60    3.30
  -8  -7   0    0.40    6.30
  -8  -7   0   -8.40    9.80
   8   7   0   -8.70    9.90
   8   7   0   14.60   13.80
   8   7   0   47.30   16.20
   8   7   0    6.70   10.70
   8   7   0   -2.90    3.30
   8   7   0   16.60   10.50
   9  -8   0   -8.60    6.90
   9  -8   0    7.50    6.40
   9  -8   0    0.70   10.60
  -9   8   0    2.90    5.60
   8  -8   0    0.80    5.80
   8  -8   0    2.80    9.80
  -8   8   0    2.40    5.20
  -8   8   0   -0.20    5.60
   7  -8   0   79.19   17.90
   7  -8   0   83.69    9.30
   7  -8   0   94.39   12.90
   7  -8   0   99.89    9.90
   7  -8   0   88.69    8.00
   7  -8   0   84.69    8.10
  -7   8   0   82.89   11.10
  -7   8   0   97.19    8.30
  -7   8   0   79.69    8.20
  -7   8   0  104.49    8.90
  -7   8   0   72.89   10.10
   6  -8   0   17.80    7.20
   6  -8   0   27.30    7.00
   6  -8   0   26.20    6.10
   6  -8   0   23.70    6.40
   6  -8   0   19.10   11.30
   6  -8   0   14.70    7.00
  -6   8   0   22.60    5.40
  -6   8   0   27.90    6.30
  -6   8   0   18.90    6.20
  -6   8   0   22.20    9.20
  -6   8   0   13.20    5.80
  -6   8   0   23.50    6.20
   5  -8   0  103.59   12.00
   5  -8   0  103.19   13.90
   5  -8   0  129.59   13.50
   5  -8   0  119.49   19.60
   5  -8   0  141.39   13.50
  -5   8   0  118.69   12.40
  -5   8   0  134.89   12.30
  -5   8   0  121.79   12.00
  -5   8   0  120.89   11.70
  -5   8   0  100.19   11.70
  -5   8   0  128.69   13.00
  -5   8   0  126.79   17.60
   4  -8   0  107.59   14.00
   4  -8   0   86.29   13.00
   4  -8   0  113.49   12.90
   4  -8   0  129.79   13.70
   4  -8   0  114.59   13.00
   4  -8   0  118.09   19.50
  -4   8   0   91.19   11.30
  -4   8   0   86.29   10.30
  -4   8   0  101.99   12.10
  -4   8   0   92.19   15.70
  -4   8   0  112.09   12.70
  -4   8   0  102.49   11.00
  -4   8   0   97.39   13.00
   3  -8   0   24.50   12.50
   3  -8   0   22.70    7.80
   3  -8   0   33.20    9.10
   3  -8   0   14.10    7.50
   3  -8   0   30.50    8.30
   3  -8   0   33.90    8.30
  -3   8   0   40.60    8.50
  -3   8   0   31.00    8.10
  -3   8   0   26.90    7.80
  -3   8   0   30.70    8.60
  -3   8   0   20.70    5.80
  -3   8   0   35.00   10.40
   2  -8   0    0.00    4.40
   2  -8   0   -0.30    6.30
   2  -8   0    0.90    6.60
   2  -8   0    3.10    6.40
   2  -8   0   -0.40    3.70
   2  -8   0    3.80    5.80
   2  -8   0  -23.00   12.60
  -2   8   0   -4.70    3.60
  -2   8   0    0.00    6.20
  -2   8   0    0.50    8.20
  -2   8   0   -1.40    6.30
  -2   8   0    4.70    6.60
   1  -8   0   -0.70    6.40
   1  -8   0   10.30    6.90
   1  -8   0   -1.10    6.30
   1  -8   0  -10.10   13.70
   1  -8   0    2.00    6.20
   1  -8   0    5.10    6.30
   1  -8   0    2.00    3.90
  -1   8   0    2.90    3.90
  -1   8   0   -7.50    6.80
  -1   8   0    9.70    6.90
  -1   8   0    3.90    7.70
  -1   8   0    1.10   11.00
  -1   8   0    0.40    6.10
   0  -8   0   21.10    7.80
   0  -8   0   10.50    7.80
   0  -8   0   13.40    7.40
   0  -8   0   17.20   18.20
   0  -8   0   34.40   10.80
   0  -8   0   12.40    7.10
   0   8   0   22.60    8.30
   0   8   0   14.50    7.60
   0   8   0   -0.80    6.70
   0   8   0    5.50   12.20
   0   8   0   11.30    4.40
   0   8   0   46.60   15.80
   0   8   0   20.70    9.80
  -1  -8   0  482.55   38.00
  -1  -8   0  581.24   39.80
  -1  -8   0  598.94   39.50
  -1  -8   0  519.95   38.40
  -1  -8   0  573.64   33.40
  -1  -8   0  454.75   37.60
  -1  -8   0  533.25   39.20
  -1  -8   0  479.25   44.80
   1   8   0  406.16   59.39
   1   8   0  564.14   39.30
   1   8   0  639.64   41.40
   1   8   0  583.74   39.50
   1   8   0  502.35   33.30
   1   8   0  556.84   38.90
   1   8   0  524.15   38.90
  -2  -8   0   21.60   15.60
  -2  -8   0   18.00    8.70
  -2  -8   0   11.20    9.90
  -2  -8   0   11.90    9.20
  -2  -8   0   21.00    8.60
  -2  -8   0    8.30    8.30
   2   8   0   14.50    8.20
   2   8   0   11.60    8.10
   2   8   0   17.10    8.20
   2   8   0   46.80   20.50
   2   8   0    6.60    7.80
   2   8   0   23.50   10.10
  -3  -8   0   20.90    9.70
  -3  -8   0   15.00   10.70
  -3  -8   0   24.50    9.30
  -3  -8   0   15.80    9.10
  -3  -8   0   20.60    8.40
  -3  -8   0   16.20    8.20
   3   8   0   35.20   10.30
   3   8   0   12.00    8.30
   3   8   0   40.00   21.40
   3   8   0    5.50    7.40
   3   8   0    9.00   18.80
   3   8   0    9.40    7.90
  -4  -8   0    6.90    7.80
  -4  -8   0    8.80    7.90
  -4  -8   0   -0.80    7.00
  -4  -8   0    1.40    7.60
   4   8   0    4.10    7.90
   4   8   0    2.30    8.10
   4   8   0   -6.10    9.10
   4   8   0    5.10    8.40
   4   8   0    5.00   10.00
  -5  -8   0   62.89   14.00
  -5  -8   0   43.80   12.70
  -5  -8   0   70.99   12.30
   5   8   0   47.30   13.30
   5   8   0   93.59   15.90
   5   8   0   82.19   16.60
   5   8   0   43.90   12.10
   5   8   0   73.19   16.10
  -6  -8   0  -11.10    7.90
  -6  -8   0    0.30   10.10
   6   8   0   -7.80    8.60
   6   8   0   -4.10   15.90
   6   8   0    7.60   11.60
   6   8   0  -10.80    8.80
   6   8   0  -10.10   12.60
  -7  -8   0  -11.20    8.50
  -7  -8   0    8.90    8.90
  -7  -8   0   -3.50   10.60
   7   8   0   24.90   12.20
   7   8   0  -11.40   11.00
   7   8   0   17.20   12.70
   7   8   0   15.40   11.90
   8  -9   0  -10.30    7.20
   8  -9   0    1.40    3.40
   8  -9   0    2.60   10.50
   8  -9   0    1.90    3.60
  -8   9   0   -1.90    2.50
  -8   9   0   -3.40    4.80
  -8   9   0   -2.20    5.30
  -8   9   0   -3.20    2.70
   7  -9   0   -6.30    3.40
   7  -9   0   14.20    5.90
   7  -9   0    2.50    5.00
   7  -9   0   -5.70    6.80
   7  -9   0    6.40    4.00
  -7   9   0   -5.40    8.60
  -7   9   0    0.60    5.30
  -7   9   0   -5.00    5.40
  -7   9   0    1.20    5.90
  -7   9   0   13.20    4.60
  -7   9   0   -2.20    4.80
   6  -9   0   13.70    5.60
   6  -9   0    9.00    7.00
   6  -9   0   23.00    7.90
   6  -9   0   13.10    5.80
   6  -9   0    1.60    9.70
   6  -9   0   12.50    7.10
  -6   9   0   14.70    5.80
  -6   9   0    9.30    6.20
  -6   9   0   20.20    7.20
  -6   9   0   14.90    5.80
  -6   9   0   19.70    6.70
  -6   9   0    8.30    7.70
   5  -9   0   -0.90    5.10
   5  -9   0    2.50    6.20
   5  -9   0    1.30   10.70
   5  -9   0   19.60    7.30
   5  -9   0    6.70    7.20
   5  -9   0    9.70    6.30
  -5   9   0   -6.70    4.30
  -5   9   0    5.40    5.00
  -5   9   0   14.00    7.20
  -5   9   0    7.10    5.20
  -5   9   0    7.40    6.60
   4  -9   0   30.60    8.90
   4  -9   0   24.10    7.80
   4  -9   0   13.50    7.70
   4  -9   0   38.80    9.20
   4  -9   0   -3.80   12.30
   4  -9   0   34.70    9.10
  -4   9   0   36.00    7.40
  -4   9   0   24.00    6.50
  -4   9   0   41.90    9.10
  -4   9   0   20.90    6.90
  -4   9   0   27.10   12.30
   3  -9   0    0.90    7.50
   3  -9   0    0.20    8.80
   3  -9   0    8.00    7.10
   3  -9   0   -5.50    6.80
   3  -9   0   -4.20   12.60
   3  -9   0    5.30    6.60
  -3   9   0  -11.10    5.80
  -3   9   0   -4.90    6.70
  -3   9   0    3.90    5.30
  -3   9   0   -3.20    5.60
  -3   9   0  -15.50   11.20
   2  -9   0    4.40    5.70
   2  -9   0    1.00    8.70
   2  -9   0   12.60    7.80
   2  -9   0   -5.60    7.00
   2  -9   0   -1.80    6.80
   2  -9   0    0.80   11.80
  -2   9   0   -1.30    6.60
  -2   9   0   -7.80    6.90
  -2   9   0   -5.20    6.40
  -2   9   0   -7.60    4.50
   1  -9   0    6.20    8.80
   1  -9   0   14.50   14.00
   1  -9   0   19.80    7.90
   1  -9   0    3.00    7.20
   1  -9   0    7.70   12.20
   1  -9   0    3.80    8.00
  -1   9   0   10.60    5.10
  -1   9   0    8.30    7.60
  -1   9   0   -2.60    7.50
  -1   9   0   15.80    9.20
  -1   9   0   18.20    7.90
  -1   9   0   10.60   11.30
   0  -9   0   51.09   11.60
   0  -9   0   49.30   11.90
   0  -9   0   44.00    7.10
   0  -9   0   14.10   16.10
   0  -9   0   58.29   12.10
   0  -9   0   44.90   11.30
   0   9   0   47.70   21.90
   0   9   0   50.29   12.30
   0   9   0   43.30   19.40
   0   9   0   55.09   12.00
   0   9   0   42.00    7.40
   0   9   0   24.00   10.40
  -1  -9   0   96.89   31.50
  -1  -9   0    6.70    9.40
  -1  -9   0   14.40    4.70
  -1  -9   0   18.10    9.20
  -1  -9   0    0.50    7.90
  -1  -9   0   18.50    9.40
  -1  -9   0   -7.20    8.40
  -1  -9   0    9.40    9.10
   1   9   0    5.30    9.10
   1   9   0   37.20   11.90
   1   9   0    9.20    4.90
   1   9   0   17.20    9.30
   1   9   0   12.10    9.40
  -2  -9   0  122.29   19.30
  -2  -9   0  164.78   12.90
  -2  -9   0  194.28   21.00
  -2  -9   0  164.18   18.60
  -2  -9   0  153.28   21.10
  -2  -9   0  155.08   27.30
  -2  -9   0  145.79   18.60
   2   9   0  188.48   36.10
   2   9   0  188.08   21.70
   2   9   0  189.68   27.20
   2   9   0  169.88   19.20
   2   9   0  134.69   12.70
  -3  -9   0   47.40   11.80
  -3  -9   0   66.99   14.80
  -3  -9   0   59.79   13.90
  -3  -9   0   70.49   13.80
   3   9   0   26.30   12.80
   3   9   0   77.29   16.70
  -4  -9   0    5.10    9.00
  -4  -9   0   -4.80    6.60
   4   9   0  -10.10    8.50
   4   9   0    7.30   13.40
   4   9   0  -12.00    7.90
   4   9   0    6.20    8.30
  -5  -9   0    9.20   10.10
  -5  -9   0   15.80   12.60
  -5  -9   0   12.00    9.90
   5   9   0    6.90   10.50
   5   9   0    8.20   11.30
   5   9   0    6.20   12.40
   5   9   0   -7.00   10.00
  -6  -9   0    0.10    8.70
  -6  -9   0   -7.50   10.50
  -6  -9   0   20.40   11.50
   6   9   0   24.10   13.80
   6   9   0    6.80   11.80
   6   9   0  -22.20   13.30
   6   9   0   11.60   12.80
   7 -10   0   -6.90    8.10
   7 -10   0   12.00    5.30
   7 -10   0    1.70    4.50
   7 -10   0    7.70    6.70
   7 -10   0   11.10    7.30
  -7  10   0    7.30    5.90
  -7  10   0    0.50    6.30
  -7  10   0    5.40    6.10
   6 -10   0   43.50    8.80
   6 -10   0   26.70    7.50
   6 -10   0   11.80    7.40
   6 -10   0   12.50   13.50
   6 -10   0   24.00    9.60
   6 -10   0   39.90   10.60
  -6  10   0   18.60    7.00
  -6  10   0   27.10    7.60
  -6  10   0   29.90    7.40
   5 -10   0   25.70    9.30
   5 -10   0   54.69    9.70
   5 -10   0   44.30    9.80
   5 -10   0   42.20   10.40
   5 -10   0   25.60    9.40
  -5  10   0   47.60    8.50
  -5  10   0   39.90    9.30
  -5  10   0   57.09   11.40
  -5  10   0   23.20    8.80
   4 -10   0   -8.00   10.70
   4 -10   0   26.50    8.40
   4 -10   0   15.80    9.20
   4 -10   0   -2.90    7.10
   4 -10   0    0.90    7.40
   4 -10   0   -8.00   10.60
  -4  10   0    5.30    9.60
  -4  10   0    3.00    5.30
  -4  10   0    9.60    5.40
  -4  10   0    4.50    7.80
   3 -10   0    4.50    8.10
   3 -10   0    1.50    7.80
   3 -10   0  -10.00    6.70
   3 -10   0  -11.60   15.40
   3 -10   0   -6.90    6.30
   3 -10   0   14.90   10.20
  -3  10   0   -1.00    6.70
  -3  10   0    7.60    5.60
  -3  10   0   -3.40    9.80
  -3  10   0    4.20    7.70
   2 -10   0   -2.30    7.40
   2 -10   0   -3.80    7.10
   2 -10   0   -6.90    6.90
   2 -10   0   -0.40    6.60
   2 -10   0    0.00    8.20
  -2  10   0   -1.50    4.80
  -2  10   0    2.80    8.50
  -2  10   0   -3.50   11.20
  -2  10   0   -4.00    7.00
   1 -10   0   15.80    9.80
   1 -10   0   25.50   16.40
   1 -10   0   22.60    9.70
   1 -10   0   38.90   11.80
   1 -10   0   -3.20    7.20
   1 -10   0   28.90   10.70
  -1  10   0    5.90    5.50
  -1  10   0   14.40   10.00
  -1  10   0   11.20    8.70
  -1  10   0   22.10    9.70
   0 -10   0   83.99   23.80
   0 -10   0   94.99   16.00
   0 -10   0   60.29   14.50
   0 -10   0  106.39   16.80
   0 -10   0   95.99   17.00
   0  10   0   78.39   10.30
   0  10   0   99.29   16.80
   0  10   0  104.89   17.70
   0  10   0  107.29   18.30
  -1 -10   0   18.10    8.60
  -1 -10   0    9.90    7.90
  -1 -10   0   12.50   16.70
  -1 -10   0   21.50   12.40
   1  10   0   -3.30    9.60
   1  10   0    4.00    9.10
   1  10   0   13.10   10.50
   1  10   0    5.50    4.90
  -2 -10   0    9.70   12.00
  -2 -10   0   10.50    5.00
  -2 -10   0   30.10   18.00
  -2 -10   0    6.60    8.00
  -2 -10   0    5.00    8.30
   2  10   0    9.80   15.20
   2  10   0   18.90   10.70
   2  10   0    7.10    4.70
   2  10   0   14.90    8.60
   2  10   0   16.60   10.80
  -3 -10   0  -13.40    5.70
  -3 -10   0   33.50   13.60
  -3 -10   0    2.80    8.70
  -3 -10   0   -1.90    3.80
   3  10   0   -2.50    8.20
   3  10   0    9.50   10.60
   3  10   0   -1.30    4.10
   3  10   0   18.00   11.10
   3  10   0    0.80   13.10
  -4 -10   0   45.50   13.60
  -4 -10   0   24.70    6.10
  -4 -10   0   37.50   12.70
   4  10   0   76.59   18.60
   4  10   0   30.70    6.30
   4  10   0   14.80   13.10
   4  10   0   16.40   12.10
   4  10   0   47.70   18.10
  -5 -10   0    1.70   12.30
  -5 -10   0   10.50   10.70
   5  10   0    9.50   11.00
   5  10   0    0.70   10.90
   5  10   0   -5.80   12.90
   6 -11   0    9.70    9.30
   6 -11   0    2.60    6.90
   6 -11   0  -21.60    8.00
   6 -11   0    6.80    7.80
   6 -11   0    7.10    8.30
  -6  11   0    4.20    8.70
  -6  11   0    2.10    7.50
  -6  11   0    1.60    6.00
   5 -11   0  -11.70   13.70
   5 -11   0   -0.40    7.10
   5 -11   0   -5.30    7.10
   5 -11   0   -2.10    8.30
   5 -11   0    1.60    8.20
   5 -11   0   -1.20    9.50
  -5  11   0   -2.90    6.00
  -5  11   0   22.70    9.90
  -5  11   0   10.70    7.00
   4 -11   0   -1.90    9.20
   4 -11   0   11.50    7.60
   4 -11   0   23.40   10.70
   4 -11   0  -29.30   13.20
   4 -11   0    3.40    8.70
   4 -11   0   -1.20    7.90
  -4  11   0    2.20    8.10
  -4  11   0    1.90    6.00
  -4  11   0   -1.30    5.30
   3 -11   0    7.40    9.30
   3 -11   0   18.30   17.60
   3 -11   0   21.60   11.00
   3 -11   0    3.50    9.60
   3 -11   0   12.40   10.60
  -3  11   0   29.70   10.30
  -3  11   0    2.90    9.10
   2 -11   0   27.20   11.90
   2 -11   0   16.60   10.80
   2 -11   0  -13.60   14.40
   2 -11   0   10.50    8.50
  -2  11   0   23.00    6.60
  -2  11   0   -0.30    9.10
  -2  11   0   28.20   10.70
   1 -11   0   39.00   12.00
   1 -11   0   12.70   17.40
   1 -11   0   20.00   11.90
   1 -11   0   18.60   11.00
   1 -11   0   21.40   11.00
  -1  11   0   19.20   12.10
  -1  11   0   25.30    6.50
  -1  11   0   28.30   11.60
  -1  11   0    5.00   11.60
   0 -11   0   22.00    9.90
   0 -11   0   10.70   11.80
   0 -11   0   31.90   12.20
   0 -11   0   28.90   19.60
   0  11   0   13.30    5.50
   0  11   0   -2.20    7.90
   0  11   0    3.60   11.20
   0  11   0    7.20   10.20
  -1 -11   0   -2.30   18.20
  -1 -11   0   -0.30    8.40
  -1 -11   0   -7.00   10.60
  -1 -11   0    1.90    8.60
   1  11   0    8.40    9.70
   1  11   0    0.40   11.00
   1  11   0    4.20   11.50
   1  11   0    7.10    5.60
  -2 -11   0  -20.30   10.30
  -2 -11   0   16.10   14.00
  -2 -11   0    5.10   10.30
   2  11   0    6.60   10.70
   2  11   0    0.60    9.30
   2  11   0    6.10    4.80
   2  11   0    7.40   11.40
  -3 -11   0   -0.20    9.50
  -3 -11   0    5.90   10.70
   3  11   0    4.20   11.50
   3  11   0   10.50   11.70
   3  11   0    9.30   12.40
   3  11   0    9.10    5.00
   3 -12   0  -12.50   17.00
   3 -12   0   20.70   12.10
   3 -12   0   -8.10   11.30
   3 -12   0   14.40    9.60
  -3  12   0    4.90    6.60
  -3  12   0    4.60   10.30
  -3  12   0   14.80   10.90
   2 -12   0   32.30   12.10
   2 -12   0   47.00   13.60
   2 -12   0   16.20   10.10
   2 -12   0   30.10   12.90
   2 -12   0    4.00   18.50
  -2  12   0   38.50    8.40
  -2  12   0   41.10   14.40
  -2  12   0   46.30   14.30
   1 -12   0  -19.20   17.80
   1 -12   0    1.40    9.30
   1 -12   0   -0.60   10.10
   1 -12   0    9.10   11.50
  -1  12   0   -1.10   10.70
  -1  12   0    9.80    6.20
  -1  12   0   -3.40   12.00
   0 -12   0    2.50   12.80
   0 -12   0   18.70   11.80
   0 -12   0   44.20   21.40
   0  12   0   17.20   11.80
   0  12   0   26.90   14.20
   0  12   0   17.20   11.50
   0  12   0   12.70    7.30
   1  12  -1   28.70   13.90
   1  12  -1   26.10   14.40
   1  12  -1    9.40    6.30
  -1 -12   1   90.59   28.50
   0  12  -1   10.20   12.20
   0  12  -1  -10.60    9.20
   0  12  -1   19.00   11.20
   0  12  -1    0.30    8.40
   0 -12   1  -29.10   10.90
   0 -12   1   -6.50   20.10
   0 -12   1    1.20   11.00
   0 -12   1   19.50   11.60
  -1  12  -1    5.50    5.90
  -1  12  -1    2.80   10.80
  -1  12  -1    7.10    9.00
  -1  12  -1   -5.70   12.70
   1 -12   1  -14.80    9.60
   1 -12   1   11.50   10.90
   1 -12   1   -0.70    9.90
   1 -12   1  -32.30   17.90
  -2  12  -1   -0.80   10.90
  -2  12  -1   70.69   16.90
  -2  12  -1   19.90    7.20
   2 -12   1   -9.70   17.80
   2 -12   1   -3.60   10.90
   2 -12   1   18.50   10.50
   2 -12   1    8.50   10.50
   2 -12   1    4.60   10.60
  -3  12  -1    7.80    9.50
  -3  12  -1   36.40    8.10
  -3  12  -1   31.20   12.40
  -3  12  -1   30.30    8.00
   3 -12   1   27.00   15.20
   3 -12   1   27.30   12.60
   3 -12   1   20.90   14.10
   3 -12   1   40.10   20.30
   3 -12   1   47.00   12.90
   3  11  -1   18.50   12.50
   3  11  -1   -0.30    4.70
   3  11  -1   13.80   11.90
   3  11  -1  -11.60   10.10
  -3 -11   1    4.70    4.00
  -3 -11   1    2.90   11.10
  -3 -11   1   -6.50    8.10
   2  11  -1    0.90    4.90
   2  11  -1  -14.50   10.60
   2  11  -1    8.90   10.40
   2  11  -1   30.90   13.10
  -2 -11   1   -8.20    7.40
  -2 -11   1    6.70   12.60
  -2 -11   1   11.90   16.70
   1  11  -1    4.80    5.00
   1  11  -1   11.10   11.60
   1  11  -1    2.60    9.80
   1  11  -1   21.20   10.80
  -1 -11   1   -3.00    9.10
  -1 -11   1    8.80   20.90
  -1 -11   1    9.10    9.80
  -1 -11   1    6.20   11.80
   0  11  -1   15.30    6.00
   0  11  -1   11.70   11.40
   0 -11   1   12.60    8.20
   0 -11   1    6.50    9.50
   0 -11   1    0.60   10.10
   0 -11   1   -7.70   17.90
  -1  11  -1   18.00    6.70
  -1  11  -1   31.40   10.30
  -1  11  -1   29.20   11.50
   1 -11   1    8.10   19.50
   1 -11   1    9.20   11.10
   1 -11   1   43.10   12.50
   1 -11   1   23.50   10.70
  -2  11  -1   50.29   12.50
  -2  11  -1   30.00    7.20
  -2  11  -1   50.59   12.30
   2 -11   1   27.30   11.00
   2 -11   1   13.80   18.30
   2 -11   1   27.10   11.30
   2 -11   1   38.70   12.30
   2 -11   1   38.00   13.20
   2 -11   1   34.80   11.40
  -3  11  -1    4.60    9.70
  -3  11  -1    1.70    6.50
  -3  11  -1   24.80   11.10
   3 -11   1    8.30    9.20
   3 -11   1   10.10   17.50
   3 -11   1    8.30    9.90
   3 -11   1   18.40   10.80
   3 -11   1    4.60    8.30
   3 -11   1   -0.20    8.60
  -4  11  -1   11.70    8.50
  -4  11  -1   -1.90    5.40
  -4  11  -1    8.90    6.10
   4 -11   1  -21.30   13.60
   4 -11   1    9.10    8.40
   4 -11   1  -19.60    7.30
   4 -11   1  -11.60    7.70
   4 -11   1   17.40    8.70
  -5  11  -1   13.80    9.10
  -5  11  -1   -0.90    5.10
  -5  11  -1   -0.80    5.60
   5 -11   1   -1.30    7.10
   5 -11   1   18.80    9.40
   5 -11   1   19.80    8.00
   5 -11   1  -29.40   11.60
   5 -11   1   15.50    9.00
  -6  11  -1    9.90    7.80
  -6  11  -1   10.00    5.70
   6 -11   1    4.90    6.90
   6 -11   1    4.50    8.10
   6 -11   1    3.30    7.80
   6 -11   1  -24.60   13.60
   6 -11   1   -0.50    8.60
   5  10  -1   -8.70   10.80
   5  10  -1   -7.50   10.10
   5  10  -1   17.30   13.20
   5  10  -1  -10.80    9.60
  -5 -10   1   18.70   11.40
  -5 -10   1   -0.40    2.80
  -5 -10   1   -2.60    8.50
   4  10  -1   36.10   12.50
   4  10  -1   70.19   16.70
   4  10  -1   45.20   14.90
   4  10  -1   36.40   11.60
  -4 -10   1   57.29    6.40
  -4 -10   1   61.29   14.60
  -4 -10   1   33.10   13.20
   3  10  -1   34.00   12.00
   3  10  -1   40.70   14.70
   3  10  -1   55.69   13.50
   3  10  -1   43.10   14.60
  -3 -10   1   47.60   13.80
  -3 -10   1   49.90   15.00
  -3 -10   1   65.69   15.70
  -3 -10   1   52.69    9.00
   2  10  -1   17.40   12.20
   2  10  -1    1.80    8.00
   2  10  -1   -2.50    7.50
   2  10  -1    0.40    4.10
   2  10  -1    3.10    9.90
  -2 -10   1   -2.60   14.60
  -2 -10   1   10.60    4.20
  -2 -10   1    4.00    9.90
  -2 -10   1   -8.40    9.80
  -2 -10   1    1.30    8.00
   1  10  -1   31.70    7.10
   1  10  -1   31.90   10.30
   1  10  -1   44.10   14.40
  -1 -10   1   25.50   12.20
  -1 -10   1   36.40   10.90
  -1 -10   1   40.10    6.20
  -1 -10   1   37.80   12.00
  -1 -10   1   40.00   20.80
   0  10  -1  106.09   18.40
   0  10  -1   97.99   16.70
   0  10  -1   96.49   15.60
   0  10  -1   65.29    9.60
   0 -10   1   80.09   14.30
   0 -10   1   72.99   15.30
   0 -10   1   98.29   16.30
   0 -10   1   81.09   14.90
   0 -10   1   57.49   12.40
   0 -10   1   94.29   24.70
  -1  10  -1   85.99   16.20
  -1  10  -1   82.09   14.40
  -1  10  -1   72.29   13.50
  -1  10  -1   60.09    9.20
   1 -10   1   61.09   13.70
   1 -10   1   71.19   13.50
   1 -10   1   85.99   24.00
   1 -10   1   67.39   13.40
   1 -10   1   72.59   14.80
   1 -10   1   75.29   15.20
  -2  10  -1   29.90    9.60
  -2  10  -1   23.80   10.30
  -2  10  -1   31.80    6.80
   2 -10   1   37.20   18.40
   2 -10   1   13.10    8.60
   2 -10   1   16.30    9.90
   2 -10   1   19.60    9.20
   2 -10   1   21.10    8.20
   2 -10   1   28.40    9.60
  -3  10  -1   28.80   10.00
  -3  10  -1   17.70    6.40
  -3  10  -1   27.30   11.40
   3 -10   1   22.50    9.50
   3 -10   1   18.20    8.20
   3 -10   1   17.30    7.70
   3 -10   1   33.80    9.70
   3 -10   1   -5.70   14.70
   3 -10   1   29.20    9.90
  -4  10  -1    7.20    9.60
  -4  10  -1    7.70    5.70
  -4  10  -1    2.30    5.10
   4 -10   1    4.80    6.90
   4 -10   1    3.20    8.60
   4 -10   1    5.30    6.70
   4 -10   1   10.60   13.10
   4 -10   1   11.70    7.00
   4 -10   1    4.70    6.80
  -5  10  -1   -6.70    6.10
  -5  10  -1    9.00    6.60
  -5  10  -1    5.50    5.50
  -5  10  -1   -2.60    4.80
   5 -10   1    6.20    6.50
   5 -10   1   -4.20    7.00
   5 -10   1    8.70    8.00
   5 -10   1   14.50    8.10
   5 -10   1    1.10    6.10
   5 -10   1   34.50   16.40
  -6  10  -1    5.50    5.60
  -6  10  -1    2.30    6.30
  -6  10  -1   -5.60    6.30
  -6  10  -1   21.10    6.40
   6 -10   1    3.20    7.30
   6 -10   1   -2.10    5.60
   6 -10   1  -12.70    6.00
   6 -10   1    0.60    7.00
   6 -10   1    5.80    5.90
  -7  10  -1   21.80    7.20
  -7  10  -1   27.90    7.70
  -7  10  -1   12.60    6.00
   7 -10   1    9.10   12.90
   7 -10   1   22.40    8.60
   7 -10   1   37.20    8.70
   7 -10   1   12.80    7.70
   7 -10   1   26.10    6.50
   6   9  -1    4.70   14.90
   6   9  -1   13.20   14.10
   6   9  -1    5.40   12.00
   6   9  -1    6.00   12.00
  -6  -9   1    1.10   12.20
  -6  -9   1    4.80    8.60
   5   9  -1    7.50   11.20
   5   9  -1   11.50   12.10
   5   9  -1   34.90   14.00
   5   9  -1    7.60    9.60
  -5  -9   1   37.50   12.60
  -5  -9   1   21.60   11.70
  -5  -9   1    9.10   10.20
   4   9  -1   29.20   10.50
   4   9  -1   12.80   10.90
   4   9  -1    8.10   10.10
  -4  -9   1    5.10    3.60
  -4  -9   1    8.00    7.70
  -4  -9   1   -6.90    8.00
  -4  -9   1   17.00   10.30
  -4  -9   1    9.60    9.40
   3   9  -1   -2.30    8.40
   3   9  -1    1.80    7.00
   3   9  -1    0.30    7.30
   3   9  -1   -6.50    9.30
  -3  -9   1  -10.70    5.60
  -3  -9   1    4.30   16.40
  -3  -9   1  -27.60   15.40
  -3  -9   1    1.80    3.20
  -3  -9   1   -8.80    7.70
  -3  -9   1    0.00    7.30
   2   9  -1    9.00    9.10
   2   9  -1    3.60    6.90
   2   9  -1   20.70   11.60
  -2  -9   1    2.70    3.30
  -2  -9   1    0.80    8.00
  -2  -9   1    0.10    7.80
  -2  -9   1    6.80    9.10
  -2  -9   1    8.60    8.00
  -2  -9   1    2.90    6.80
  -2  -9   1  -11.10    7.60
   1   9  -1    7.70    8.60
   1   9  -1    5.40    9.30
   1   9  -1   29.90   11.10
   1   9  -1   24.80    9.70
   1   9  -1   24.40   12.30
  -1  -9   1   13.20   20.60
  -1  -9   1   14.10    7.70
  -1  -9   1   15.20    9.00
  -1  -9   1   18.70    8.20
  -1  -9   1    6.60   15.80
  -1  -9   1   14.00    5.40
   0   9  -1    8.40   11.20
   0   9  -1    5.70    4.70
   0   9  -1    4.80   12.70
   0   9  -1   16.20    7.50
   0   9  -1    6.90    6.30
   0   9  -1    8.40    7.90
   0  -9   1    7.10    7.30
   0  -9   1  -22.40   12.00
   0  -9   1    7.90    7.80
   0  -9   1    6.90    7.30
   0  -9   1   -0.20    9.10
   0  -9   1   17.70    8.90
   0  -9   1    8.00    4.00
  -1   9  -1  144.29   18.40
  -1   9  -1  146.89   17.70
  -1   9  -1  136.99   18.10
  -1   9  -1  127.29   21.60
  -1   9  -1  109.59   11.80
  -1   9  -1  155.08   16.70
   1  -9   1  150.38   17.00
   1  -9   1  115.79   18.30
   1  -9   1  185.68   19.30
   1  -9   1  127.29   13.60
   1  -9   1  100.19   15.30
   1  -9   1  126.69   17.20
   1  -9   1  118.69   24.30
   1  -9   1  142.59   16.80
  -2   9  -1   -4.80    4.90
  -2   9  -1    1.20    8.70
  -2   9  -1    6.60    8.20
  -2   9  -1   -5.00    6.70
  -2   9  -1   10.80    7.60
  -2   9  -1    6.20    5.40
   2  -9   1    2.70    7.40
   2  -9   1   -1.40    6.50
   2  -9   1   10.70    8.00
   2  -9   1  -10.10   10.40
   2  -9   1  -13.00    4.90
   2  -9   1    0.30    7.40
  -3   9  -1   -2.90    5.70
  -3   9  -1   -7.00    4.70
  -3   9  -1    1.20    4.30
  -3   9  -1    9.30    6.90
  -3   9  -1  -23.20    9.50
   3  -9   1    1.10    6.60
   3  -9   1  -20.40   11.30
   3  -9   1    4.90   10.60
   3  -9   1   -0.50    5.60
   3  -9   1    3.40    6.40
   3  -9   1    7.10    7.20
  -4   9  -1   18.70    7.80
  -4   9  -1    4.20    5.20
  -4   9  -1    0.10    4.90
  -4   9  -1    8.70    7.40
  -4   9  -1   11.10    6.00
  -4   9  -1   -8.20    6.50
   4  -9   1    3.80    5.80
   4  -9   1    6.70    6.60
   4  -9   1    5.70    5.80
   4  -9   1   -7.20    9.00
   4  -9   1   13.90    7.00
   4  -9   1    2.60    6.60
  -5   9  -1    4.50    5.10
  -5   9  -1    6.90    6.80
  -5   9  -1   -1.90    5.60
  -5   9  -1    6.80    5.70
  -5   9  -1    1.20    5.60
  -5   9  -1   21.90    9.30
   5  -9   1   21.60    6.90
   5  -9   1   -5.70    5.00
   5  -9   1    0.70    5.90
   5  -9   1    8.10    6.50
   5  -9   1   10.10    6.90
   5  -9   1    2.90   10.70
  -6   9  -1   44.00    8.50
  -6   9  -1   39.60    8.30
  -6   9  -1   44.40   12.40
  -6   9  -1   28.80    6.80
  -6   9  -1   62.49    8.50
   6  -9   1   33.30    7.00
   6  -9   1   40.60    9.00
   6  -9   1   40.20    9.30
   6  -9   1   45.10    8.50
   6  -9   1   32.20   14.20
   6  -9   1   33.20    8.50
  -7   9  -1    6.00    4.40
  -7   9  -1    9.30    5.00
  -7   9  -1   -1.40    4.70
  -7   9  -1   14.40    6.30
  -7   9  -1    4.20    4.40
   7  -9   1    9.60    5.90
   7  -9   1   -0.50    6.20
   7  -9   1    2.10    3.90
   7  -9   1   11.30    5.70
   7  -9   1    8.40    4.40
  -8   9  -1   33.00    7.30
  -8   9  -1    3.20    5.60
  -8   9  -1   11.20    2.90
  -8   9  -1    9.20    4.30
   8  -9   1  -10.20   10.70
   8  -9   1   22.00    7.20
   8  -9   1    8.60    3.80
   8  -9   1   15.60    4.20
   7   8  -1   -2.80    9.60
   7   8  -1   10.00   10.70
   7   8  -1   36.60   13.10
   7   8  -1  -11.60    9.80
  -7  -8   1    2.50    2.50
  -7  -8   1   17.20   10.60
  -7  -8   1    0.30    9.90
  -7  -8   1   -2.10   10.00
   6   8  -1   50.89   14.00
   6   8  -1   -1.40   10.20
   6   8  -1   -3.20   11.90
   6   8  -1   50.19   14.50
   6   8  -1    8.30    9.00
  -6  -8   1   28.70   12.80
  -6  -8   1   16.90   12.00
  -6  -8   1    6.80    9.70
   5   8  -1   35.70   11.00
   5   8  -1   18.50   10.20
   5   8  -1   14.80    8.60
   5   8  -1   34.40   12.20
   5   8  -1   23.90    9.30
  -5  -8   1   13.90    9.80
  -5  -8   1    0.40    7.10
  -5  -8   1   24.80   10.00
   4   8  -1    0.90    8.20
   4   8  -1    3.20    8.10
   4   8  -1   10.30    8.30
   4   8  -1  -11.40    7.80
   4   8  -1  -10.10    9.40
  -4  -8   1  -16.00    7.30
  -4  -8   1   -9.60    5.80
  -4  -8   1    7.00    6.50
   3   8  -1  160.38   21.80
   3   8  -1  166.68   19.20
   3   8  -1  161.98   18.80
   3   8  -1  200.18   20.30
   3   8  -1  194.98   19.40
  -3  -8   1  179.28   12.80
  -3  -8   1  183.78   20.00
  -3  -8   1  204.08   19.40
  -3  -8   1  145.19   17.70
  -3  -8   1  175.38   31.60
  -3  -8   1  143.99   20.00
  -3  -8   1  210.78   20.80
  -3  -8   1  180.98   19.10
   2   8  -1  146.39   16.80
   2   8  -1  153.78   16.90
   2   8  -1  122.79   17.30
   2   8  -1   86.09   15.10
   2   8  -1  110.29   17.90
   2   8  -1  188.68   29.20
  -2  -8   1  137.09   24.70
  -2  -8   1   96.79   15.80
  -2  -8   1  105.49   16.40
  -2  -8   1  119.99    9.90
  -2  -8   1  133.79   18.10
  -2  -8   1  144.39   18.80
  -2  -8   1  104.69   15.80
   1   8  -1  271.27   24.30
   1   8  -1  254.47   50.09
   1   8  -1  265.17   22.90
   1   8  -1  242.08   22.30
   1   8  -1  228.48   22.10
   1   8  -1  265.77   31.60
  -1  -8   1  275.67   23.30
  -1  -8   1  228.78   21.70
  -1  -8   1  251.07   22.90
  -1  -8   1  261.67   17.30
  -1  -8   1  235.38   22.80
  -1  -8   1  230.88   22.80
  -1  -8   1  278.07   33.80
  -1  -8   1  280.57   24.10
   0   8  -1  136.39   15.20
   0   8  -1  185.78   26.60
   0   8  -1  164.88   17.10
   0   8  -1  208.28   19.20
   0   8  -1  134.69   12.20
   0   8  -1  157.58   16.70
   0  -8   1  121.69   19.00
   0  -8   1  160.38   17.30
   0  -8   1  106.29   24.40
   0  -8   1  159.78   16.30
   0  -8   1  142.39   16.40
   0  -8   1  159.98   17.40
   0  -8   1  164.58   12.30
   0  -8   1  151.58   17.30
  -1   8  -1   29.50    8.20
  -1   8  -1   24.60    8.50
  -1   8  -1   31.90    9.30
  -1   8  -1   56.99   14.30
  -1   8  -1   20.20    5.70
  -1   8  -1   24.60    8.70
  -1   8  -1   35.80   10.00
   1  -8   1   30.20    9.40
   1  -8   1   22.80   14.70
   1  -8   1   25.40    9.00
   1  -8   1   32.10    8.80
   1  -8   1   31.20    6.20
   1  -8   1   30.80    8.90
   1  -8   1   35.00    9.50
  -2   8  -1   51.19    9.70
  -2   8  -1   46.00   12.70
  -2   8  -1   60.19   17.40
  -2   8  -1   51.09   10.70
  -2   8  -1   69.69   11.40
  -2   8  -1   49.70    7.70
   2  -8   1   53.69    9.90
   2  -8   1   54.19   16.60
   2  -8   1   56.19   10.70
   2  -8   1   25.50   15.90
   2  -8   1   51.29   10.90
   2  -8   1   63.09   11.50
   2  -8   1   66.69    8.00
  -3   8  -1    1.90    6.10
  -3   8  -1   -2.20    3.90
  -3   8  -1    7.00    5.60
  -3   8  -1    4.10    7.20
  -3   8  -1    3.00    5.60
  -3   8  -1    8.50    4.80
  -3   8  -1    3.80    4.20
   3  -8   1   -8.40    7.70
   3  -8   1    0.10    5.00
   3  -8   1    4.70    6.60
   3  -8   1   -3.40    5.10
   3  -8   1   -7.20    4.30
   3  -8   1  -11.40    5.20
  -4   8  -1   33.20    8.60
  -4   8  -1   46.70    8.60
  -4   8  -1   52.49    7.50
  -4   8  -1   52.19   11.80
  -4   8  -1   60.59   10.10
  -4   8  -1   41.80    7.70
  -4   8  -1   44.00    8.60
   4  -8   1   36.50    8.60
   4  -8   1   22.50    7.50
   4  -8   1   48.60    8.90
   4  -8   1   42.00   14.90
   4  -8   1   51.59    9.80
   4  -8   1   44.90    8.70
  -5   8  -1   15.50    5.50
  -5   8  -1   19.00    6.10
  -5   8  -1   16.40    5.80
  -5   8  -1   14.50    5.60
  -5   8  -1   12.30    5.30
  -5   8  -1   13.00    8.50
  -5   8  -1   24.10    5.90
   5  -8   1    4.50    5.90
   5  -8   1   15.40    5.90
   5  -8   1   19.30    7.30
   5  -8   1   16.10   11.00
   5  -8   1   29.90    7.50
  -6   8  -1   89.49    9.10
  -6   8  -1   91.59   10.40
  -6   8  -1   93.69   12.50
  -6   8  -1   82.99   11.50
  -6   8  -1   74.39   10.40
   6  -8   1   89.99    9.50
   6  -8   1  101.49   11.10
   6  -8   1   97.09   12.00
   6  -8   1   85.29   11.40
   6  -8   1   81.49   18.10
   6  -8   1   86.99    9.90
  -7   8  -1    6.20    3.80
  -7   8  -1    0.80    3.70
  -7   8  -1    5.10    3.50
  -7   8  -1   12.40    5.90
  -7   8  -1   -5.70    4.50
   7  -8   1    1.70    3.00
   7  -8   1    2.10    4.20
   7  -8   1  -12.10    4.60
   7  -8   1   17.40    5.60
   7  -8   1    0.30    2.90
   7  -8   1  -13.10    8.90
  -8   8  -1   12.00    5.90
  -8   8  -1   32.30    7.20
   8  -8   1    0.70   10.10
   8  -8   1   32.50    7.20
   8  -8   1   18.70    7.00
  -9   8  -1    2.60    5.50
  -9   8  -1    6.50    5.80
   9  -8   1   -6.50    7.90
   9  -8   1    8.50    6.50
   9  -8   1   -5.20    6.20
   8   7  -1  -11.70    7.40
   8   7  -1  -16.00    9.20
   8   7  -1    6.40   11.30
   8   7  -1   25.10   12.80
   8   7  -1    3.30   10.10
  -8  -7   1   -2.90    6.50
  -8  -7   1    1.60    2.50
  -8  -7   1    9.10    8.80
  -8  -7   1   -3.50    9.50
  -8  -7   1   -5.30    6.60
   7   7  -1   -3.80    8.30
   7   7  -1   -2.30   10.60
   7   7  -1    3.90    8.30
   7   7  -1   -2.00   10.60
  -7  -7   1    4.00    9.20
  -7  -7   1    5.20    2.90
  -7  -7   1    2.10    8.10
  -7  -7   1  -11.10    7.70
   6   7  -1    9.40    9.20
   6   7  -1   17.20    9.70
   6   7  -1   28.10   10.40
   6   7  -1   38.70   11.70
   6   7  -1   14.20    9.60
  -6  -7   1   13.90    7.90
  -6  -7   1   24.70    9.70
  -6  -7   1   37.90   12.20
   5   7  -1   48.10   13.40
   5   7  -1   52.29   13.00
   5   7  -1   48.10   11.70
   5   7  -1   62.69   14.80
   5   7  -1   50.89   12.20
  -5  -7   1   48.90   11.50
  -5  -7   1   62.29   16.70
  -5  -7   1   30.00    9.10
  -5  -7   1   64.09   12.30
   4   7  -1   76.09   15.20
   4   7  -1   75.29   14.40
   4   7  -1  104.09   17.40
   4   7  -1   86.19   15.70
   4   7  -1   84.89   14.60
  -4  -7   1  108.49   16.10
  -4  -7   1   94.79   14.60
  -4  -7   1  105.09   16.10
  -4  -7   1   79.89   13.70
  -4  -7   1  103.49   15.50
  -4  -7   1   91.09   13.70
   3   7  -1   10.80    7.00
   3   7  -1    2.20    8.20
   3   7  -1    9.20    8.40
   3   7  -1   15.70    7.80
   3   7  -1    5.50    9.30
  -3  -7   1   -1.30    7.00
  -3  -7   1   19.40    7.50
  -3  -7   1   16.00    8.40
  -3  -7   1    7.50    7.30
  -3  -7   1    8.40    6.50
  -3  -7   1    0.20    6.10
   2   7  -1    4.40    8.20
   2   7  -1    7.60    7.70
   2   7  -1   12.60    7.00
   2   7  -1   11.20    7.30
   2   7  -1    3.00   11.00
   2   7  -1    7.90    7.40
  -2  -7   1    9.10    7.00
  -2  -7   1    5.30    3.30
  -2  -7   1   -1.80    6.20
  -2  -7   1   -4.20    6.50
  -2  -7   1    6.10    7.30
  -2  -7   1    8.60   13.10
  -2  -7   1    6.90    7.00
  -2  -7   1    1.20    7.10
   1   7  -1  158.58   16.10
   1   7  -1  144.09   21.00
   1   7  -1  145.29   16.20
   1   7  -1  116.79   14.40
   1   7  -1  159.28   15.20
   1   7  -1  156.68   16.00
  -1  -7   1  141.59   10.80
  -1  -7   1  154.38   15.70
  -1  -7   1  145.79   15.90
  -1  -7   1  128.89   15.30
  -1  -7   1  150.28   15.90
  -1  -7   1  135.59   22.30
  -1  -7   1  141.49   15.40
  -1  -7   1  122.09   15.40
   0   7  -1  407.26   30.10
   0   7  -1  430.56   36.30
   0   7  -1  423.06   31.00
   0   7  -1  426.76   30.00
   0   7  -1  388.26   30.10
   0   7  -1  432.56   30.20
   0  -7   1  393.26   30.20
   0  -7   1  425.06   30.90
   0  -7   1  442.36   32.10
   0  -7   1  431.36   26.20
   0  -7   1  387.16   30.00
   0  -7   1  404.16   30.50
   0  -7   1  428.96   30.20
  -1   7  -1   35.60    6.20
  -1   7  -1   39.10   10.20
  -1   7  -1   50.19    8.60
  -1   7  -1   34.30    7.70
  -1   7  -1   35.60    8.50
  -1   7  -1   43.90    9.60
  -1   7  -1   51.49   12.30
   1  -7   1   53.19    8.90
   1  -7   1   48.60    9.60
   1  -7   1   49.80   10.80
   1  -7   1   36.70   13.20
   1  -7   1   47.00    9.80
   1  -7   1   47.10    6.30
   1  -7   1   40.30    9.40
  -2   7  -1   10.00    5.70
  -2   7  -1    9.90    5.30
  -2   7  -1    3.70    6.60
  -2   7  -1    5.10    4.30
  -2   7  -1    5.80    4.90
  -2   7  -1    5.90    5.50
  -2   7  -1    4.90    5.50
   2  -7   1    1.10    5.40
   2  -7   1   -2.70    9.50
   2  -7   1    4.20    5.40
   2  -7   1    9.50    6.10
   2  -7   1   -0.20    4.50
   2  -7   1    8.40    5.70
  -3   7  -1   46.10    7.80
  -3   7  -1   46.50   10.80
  -3   7  -1   34.80    5.80
  -3   7  -1   46.90    7.70
  -3   7  -1   43.20    8.00
  -3   7  -1   27.00    6.00
   3  -7   1   27.80    6.50
   3  -7   1   26.90   11.20
   3  -7   1   47.30    6.80
   3  -7   1   31.10    8.10
   3  -7   1   38.10    8.10
  -4   7  -1    5.00    4.30
  -4   7  -1    6.30    4.90
  -4   7  -1    4.40    4.80
  -4   7  -1   10.20    5.30
  -4   7  -1    2.10    6.50
  -4   7  -1   12.30    4.70
  -4   7  -1    7.60    4.30
   4  -7   1   10.90    5.40
   4  -7   1    3.40    5.10
   4  -7   1   -7.00    4.50
   4  -7   1   13.70    9.60
   4  -7   1    3.80    4.50
   4  -7   1    3.50    5.50
  -5   7  -1  166.88   13.80
  -5   7  -1  166.78   14.60
  -5   7  -1  180.88   14.80
  -5   7  -1  154.38   18.70
  -5   7  -1  156.48   13.90
  -5   7  -1  171.98   13.80
  -5   7  -1  151.18   13.10
  -5   7  -1  161.08   13.30
   5  -7   1  157.68   21.80
   5  -7   1  168.38   14.50
   5  -7   1  161.58   14.10
   5  -7   1  162.48   13.60
   5  -7   1  164.18   14.70
   5  -7   1  162.18   15.00
  -6   7  -1  184.78   13.40
  -6   7  -1  183.88   15.00
  -6   7  -1  196.98   13.60
  -6   7  -1  232.08   17.10
  -6   7  -1  186.48   16.70
  -6   7  -1  168.68   20.40
  -6   7  -1  184.18   15.40
   6  -7   1  192.38   15.00
   6  -7   1  178.38   15.90
   6  -7   1  148.49   22.70
   6  -7   1  175.68   13.80
   6  -7   1  182.48   13.70
  -7   7  -1   92.79    7.20
  -7   7  -1  101.39   12.10
  -7   7  -1   98.09   11.60
  -7   7  -1   94.89    7.00
  -7   7  -1   91.49   10.80
   7  -7   1   87.19   17.80
   7  -7   1   88.19    6.10
   7  -7   1   89.19    8.10
   7  -7   1   94.79    8.10
   7  -7   1   87.39    6.20
   7  -7   1   78.79   11.00
   7  -7   1  110.69   11.50
  -8   7  -1   -6.00    4.60
  -8   7  -1    5.10    5.10
   8  -7   1   -5.30    4.70
   8  -7   1   -6.90    8.60
   8  -7   1    8.70    5.80
  -9   7  -1    3.80    4.90
  -9   7  -1    5.40    6.90
  -9   7  -1    4.60    5.70
   9  -7   1    7.40    6.40
   9  -7   1   -2.90    5.80
   9  -7   1   18.20   11.10
   9  -7   1    5.40    8.60
   9   6  -1   -6.40   10.70
   9   6  -1  -21.10   10.20
   9   6  -1    6.80   12.60
   9   6  -1   -2.10    8.90
  -9  -6   1   -6.00    2.50
  -9  -6   1   -0.60   10.10
  -9  -6   1   -5.70    5.80
  -9  -6   1   10.40    8.80
  -9  -6   1   -3.70    5.30
   8   6  -1   -2.60    3.60
   8   6  -1   16.20    9.50
   8   6  -1  -10.70    9.00
   8   6  -1   11.90   10.50
   8   6  -1   -6.60    8.30
   8   6  -1   16.90   12.10
  -8  -6   1   -5.00    8.50
  -8  -6   1    3.10    5.90
  -8  -6   1    7.30    3.20
  -8  -6   1    4.60    6.30
  -8  -6   1   14.00    8.60
   7   6  -1   13.50    9.90
   7   6  -1   16.00    9.50
   7   6  -1   16.00    9.20
   7   6  -1   33.70   10.40
   7   6  -1    6.80    9.10
  -7  -6   1   14.60    3.40
  -7  -6   1    0.90    8.90
  -7  -6   1    6.60    7.20
  -7  -6   1   19.30    9.70
   6   6  -1   78.29   15.50
   6   6  -1   84.09   23.00
   6   6  -1   81.89   15.80
   6   6  -1   62.09   13.60
   6   6  -1   71.89   12.70
  -6  -6   1   62.59   12.30
  -6  -6   1   85.59   12.40
  -6  -6   1   65.29    6.30
  -6  -6   1   73.19   13.40
   5   6  -1   84.79   14.80
   5   6  -1   66.69   13.30
   5   6  -1   63.79   22.80
   5   6  -1   91.59   15.40
   5   6  -1  100.69   15.00
   5   6  -1   83.59   13.80
  -5  -6   1   58.29   14.30
  -5  -6   1   76.39   11.80
  -5  -6   1   93.59   14.30
  -5  -6   1   90.79   14.20
  -5  -6   1   95.69   13.60
  -5  -6   1   79.49   14.00
   4   6  -1  316.07   25.40
   4   6  -1  248.18   24.60
   4   6  -1  302.97   25.10
   4   6  -1  303.47   25.70
   4   6  -1  331.47   26.50
   4   6  -1  229.98   35.50
  -4  -6   1  309.67   24.80
  -4  -6   1  308.67   24.80
  -4  -6   1  310.17   24.20
  -4  -6   1  303.57   24.60
  -4  -6   1  274.07   23.30
  -4  -6   1  297.77   24.80
   3   6  -1  125.69   22.60
   3   6  -1   99.79   14.50
   3   6  -1  118.49   15.30
   3   6  -1  119.79   15.70
   3   6  -1  116.59   13.80
   3   6  -1  109.59   13.70
  -3  -6   1  117.39   14.10
  -3  -6   1  112.59   21.30
  -3  -6   1  129.79   14.10
  -3  -6   1  104.89   14.80
  -3  -6   1  124.09   14.40
  -3  -6   1  109.39   12.80
  -3  -6   1  125.89   14.30
   2   6  -1   64.29   12.30
   2   6  -1   72.49   12.30
   2   6  -1   80.79   16.60
   2   6  -1   97.69   12.80
   2   6  -1   66.69   11.10
  -2  -6   1   76.89   11.70
  -2  -6   1   79.89   12.20
  -2  -6   1   77.69   12.20
  -2  -6   1   53.19   14.40
  -2  -6   1   75.89   13.70
  -2  -6   1   56.09   10.70
  -2  -6   1   62.89   11.60
   1   6  -1  142.19   20.20
   1   6  -1  128.19   14.10
   1   6  -1  147.19   14.20
   1   6  -1  112.79   14.00
   1   6  -1  130.99   14.90
   1   6  -1  129.79   13.00
  -1  -6   1  142.79   20.60
  -1  -6   1  132.39   14.40
  -1  -6   1  121.39   13.60
  -1  -6   1  128.69    9.70
  -1  -6   1  107.49   14.20
  -1  -6   1  135.09   13.50
  -1  -6   1  138.59   14.30
  -1  -6   1  122.79   14.20
   0   6  -1   91.19   11.80
   0   6  -1   96.39   15.80
   0   6  -1   72.99   11.50
   0   6  -1   88.29   11.40
   0   6  -1   89.59   12.60
   0   6  -1   72.79   18.00
   0  -6   1   57.19   14.40
   0  -6   1  105.79   13.50
   0  -6   1   85.59   11.10
   0  -6   1   76.59   11.60
   0  -6   1   91.89   12.60
   0  -6   1   91.29    7.70
   0  -6   1   78.89   11.40
  -1   6  -1  814.82   51.59
  -1   6  -1  815.62   54.59
  -1   6  -1  835.22   50.99
  -1   6  -1  764.82   50.89
  -1   6  -1  832.12   51.49
  -1   6  -1  809.12   50.89
   1  -6   1  797.02   51.59
   1  -6   1  770.52   51.59
   1  -6   1  893.91   48.50
   1  -6   1  869.51   50.99
   1  -6   1  780.72   55.99
   1  -6   1  768.12   51.09
   1  -6   1  881.61   51.79
  -2   6  -1   -5.60    5.60
  -2   6  -1    5.00    5.00
  -2   6  -1    3.10    3.30
  -2   6  -1    2.80    4.60
  -2   6  -1    8.90    5.30
  -2   6  -1   -3.40    3.80
   2  -6   1    3.70    5.30
   2  -6   1   -4.50    7.00
   2  -6   1    0.40    4.40
   2  -6   1   -3.50    4.10
   2  -6   1    2.40    3.50
   2  -6   1   -2.90    4.50
   2  -6   1    5.80    4.90
  -3   6  -1   11.20    5.40
  -3   6  -1   11.90    5.20
  -3   6  -1    7.10    4.90
  -3   6  -1    7.30    3.70
  -3   6  -1   11.50    3.70
  -3   6  -1    7.00    4.30
  -3   6  -1    4.80    4.40
   3  -6   1    8.20    5.50
   3  -6   1    9.70    5.00
   3  -6   1    6.80    7.60
   3  -6   1   10.80    5.20
   3  -6   1    1.30    3.70
   3  -6   1   16.00    5.90
   3  -6   1    1.30    4.60
  -4   6  -1   13.20    4.30
  -4   6  -1    1.80    4.10
  -4   6  -1    9.90    4.10
  -4   6  -1    7.30    5.60
  -4   6  -1    8.30    4.70
  -4   6  -1    2.60    4.20
  -4   6  -1    2.70    4.00
  -4   6  -1    5.20    3.30
   4  -6   1    7.90    4.30
   4  -6   1    2.70    3.90
   4  -6   1    4.90    3.30
   4  -6   1   16.20    8.80
   4  -6   1    2.00    3.90
   4  -6   1   -5.40    3.20
   4  -6   1    9.50    4.20
   4  -6   1   10.30    4.90
  -5   6  -1    5.60    4.60
  -5   6  -1   -0.60    3.00
  -5   6  -1   13.50    7.60
  -5   6  -1    2.30    4.10
  -5   6  -1    1.80    3.30
  -5   6  -1    7.20    5.00
  -5   6  -1    9.40    4.40
   5  -6   1    6.90    4.50
   5  -6   1    7.30    4.20
   5  -6   1    1.40    4.00
   5  -6   1   11.20    4.10
   5  -6   1   -3.60    6.60
   5  -6   1    5.00    3.50
  -6   6  -1    4.90    3.40
  -6   6  -1    5.80    4.80
  -6   6  -1    4.60    5.00
  -6   6  -1    5.70    2.90
  -6   6  -1    9.20    2.90
  -6   6  -1    4.90    2.90
  -6   6  -1    1.90    5.10
   6  -6   1   -1.90    8.30
   6  -6   1    7.90    2.70
   6  -6   1   10.30    4.10
   6  -6   1    7.70    4.30
   6  -6   1    6.50    3.00
  -7   6  -1  120.69   12.50
  -7   6  -1  118.99   11.90
  -7   6  -1  125.99   11.70
   7  -6   1  122.69   20.10
   7  -6   1  118.69   13.40
  -8   6  -1    2.50    6.00
  -8   6  -1   -2.40    4.40
  -8   6  -1    2.30    5.10
   8  -6   1    2.40    5.70
   8  -6   1   -1.80    7.00
   8  -6   1   -4.00    7.60
  -9   6  -1    9.80    5.90
  -9   6  -1    1.10    9.60
  -9   6  -1    5.30    6.00
   9  -6   1   -0.30    6.70
   9  -6   1    9.90    6.30
 -10   6  -1   24.70    8.00
 -10   6  -1   46.80    9.00
  10  -6   1   57.89   15.40
  10  -6   1   43.50   10.00
   9   5  -1   14.40   12.10
   9   5  -1   25.20   11.00
   9   5  -1   -9.80    9.20
   9   5  -1    2.60    8.20
  -9  -5   1    3.50    3.10
  -9  -5   1   -2.70    5.40
  -9  -5   1   11.60    8.50
  -9  -5   1    1.00    4.90
   8   5  -1   63.99   13.10
   8   5  -1   38.20   10.50
   8   5  -1   67.79   15.10
   8   5  -1   56.39   14.10
   8   5  -1   55.59   13.60
  -8  -5   1   48.40   11.60
  -8  -5   1   51.19    5.90
  -8  -5   1   53.69   11.50
  -8  -5   1   42.00   10.20
   7   5  -1    7.50    7.40
   7   5  -1    2.20    8.60
   7   5  -1    7.80    8.00
   7   5  -1   -2.80    7.50
   7   5  -1    2.70    7.20
  -7  -5   1    2.50    2.90
  -7  -5   1    2.90    6.80
  -7  -5   1   17.40    7.30
  -7  -5   1   14.90    6.80
   6   5  -1  210.48   21.10
   6   5  -1  244.18   23.40
   6   5  -1  225.58   23.20
   6   5  -1  249.18   23.00
   6   5  -1  267.17   22.30
   6   5  -1  263.57   34.50
  -6  -5   1  236.58   20.90
  -6  -5   1  248.78   21.60
  -6  -5   1  220.28   20.70
  -6  -5   1  233.68   22.10
  -6  -5   1  234.38   20.50
  -6  -5   1  235.08   15.10
  -6  -5   1  229.78   19.60
   5   5  -1  270.27   22.30
   5   5  -1  218.28   21.80
   5   5  -1  251.87   23.00
   5   5  -1  252.57   33.30
   5   5  -1  216.98   21.10
   5   5  -1  293.77   23.40
  -5  -5   1  264.37   21.00
  -5  -5   1  246.48   21.80
  -5  -5   1  256.47   21.70
  -5  -5   1  223.68   20.60
  -5  -5   1  259.07   22.70
  -5  -5   1  244.38   21.10
   4   5  -1    6.60    7.00
   4   5  -1   11.20    6.80
   4   5  -1    6.60    7.50
   4   5  -1   -0.20    6.20
   4   5  -1    1.20    5.40
   4   5  -1   -6.50   12.90
  -4  -5   1   -2.50    5.80
  -4  -5   1   -0.80    4.90
  -4  -5   1    4.60    5.90
  -4  -5   1   -2.70    5.10
  -4  -5   1    5.80    6.40
   3   5  -1   -1.00    9.80
   3   5  -1    9.90    6.70
   3   5  -1    2.00    6.00
   3   5  -1    2.80    4.80
   3   5  -1   -3.00    5.40
   3   5  -1   10.50    7.00
  -3  -5   1    5.60    9.80
  -3  -5   1    3.90    5.20
  -3  -5   1   -3.10    5.10
  -3  -5   1    0.40    4.30
  -3  -5   1    3.30    5.20
  -3  -5   1    4.70    6.10
   2   5  -1  953.20   62.79
   2   5  -1 1062.89   63.59
   2   5  -1 1140.59   63.69
   2   5  -1 1019.10   62.99
   2   5  -1 1147.79   64.29
  -2  -5   1  920.91   62.49
  -2  -5   1 1004.10   68.59
  -2  -5   1  990.00   62.59
  -2  -5   1 1029.10   62.89
  -2  -5   1  993.70   62.89
  -2  -5   1  986.10   62.99
   1   5  -1    6.40    9.00
   1   5  -1   -7.00    5.60
   1   5  -1   -5.30    6.00
   1   5  -1    7.00    5.80
   1   5  -1    3.80    5.30
  -1  -5   1   -2.30    2.80
  -1  -5   1    0.10    4.50
  -1  -5   1    4.40    5.10
  -1  -5   1   -4.10    5.20
  -1  -5   1   -2.30    9.30
  -1  -5   1   -2.30    8.80
  -1  -5   1   -2.80    4.00
   0   5  -1  601.64   37.30
   0   5  -1  571.44   37.40
   0   5  -1  566.04   36.60
   0   5  -1  574.54   36.90
   0   5  -1  570.24   36.80
   0  -5   1  588.84   36.90
   0  -5   1  589.24   33.90
   0  -5   1  580.94   37.10
   0  -5   1  562.44   37.20
   0  -5   1  525.55   36.60
   0  -5   1  552.34   37.20
  -1   5  -1  326.37   21.90
  -1   5  -1  328.07   22.40
  -1   5  -1  305.37   21.80
  -1   5  -1  335.67   22.70
  -1   5  -1  286.37   22.00
   1  -5   1  270.77   21.70
   1  -5   1  337.37   20.00
   1  -5   1  284.47   22.20
   1  -5   1  342.67   22.70
   1  -5   1  317.77   22.80
  -2   5  -1  990.50   57.79
  -2   5  -1  888.31   56.19
  -2   5  -1  945.61   57.69
  -2   5  -1  939.71   61.39
  -2   5  -1 1000.40   57.89
   2  -5   1  918.01   58.39
   2  -5   1  965.40   58.19
   2  -5   1 1001.90   58.19
   2  -5   1 1062.39   56.49
   2  -5   1  820.92   57.39
   2  -5   1 1058.19   57.59
  -3   5  -1   53.79    6.70
  -3   5  -1   48.40    7.20
  -3   5  -1   41.50    6.40
  -3   5  -1   55.89    7.40
  -3   5  -1   60.69    7.40
  -3   5  -1   58.09    6.80
  -3   5  -1   49.80    6.10
   3  -5   1   44.50    7.00
   3  -5   1   48.70    5.70
   3  -5   1   61.99    8.00
   3  -5   1   46.60    7.40
   3  -5   1   64.29    7.30
   3  -5   1   63.29    8.20
   3  -5   1   49.60    7.10
   3  -5   1   37.20   10.90
  -4   5  -1    4.70    5.60
  -4   5  -1    8.00    3.50
  -4   5  -1    7.90    4.00
  -4   5  -1    8.60    3.40
  -4   5  -1   16.30    4.10
  -4   5  -1    6.50    3.40
   4  -5   1    7.60    3.40
   4  -5   1    3.00    3.70
   4  -5   1    8.00    3.90
   4  -5   1    1.80    3.60
   4  -5   1   13.10    7.30
   4  -5   1    6.40    3.60
  -5   5  -1   45.80    6.80
  -5   5  -1   53.99    6.90
  -5   5  -1   45.60    5.40
  -5   5  -1   55.59    5.10
  -5   5  -1   51.59   10.50
  -5   5  -1   51.69    6.00
  -5   5  -1   35.60    6.70
   5  -5   1   59.89    7.50
   5  -5   1   41.90   10.60
   5  -5   1   40.40    6.00
   5  -5   1   36.10    4.90
   5  -5   1   47.10    6.20
   5  -5   1   51.39    6.80
  -6   5  -1    7.60    4.90
  -6   5  -1    1.00    3.90
  -6   5  -1    2.90    1.60
  -6   5  -1    8.80    4.60
   6  -5   1    6.60    2.20
   6  -5   1    2.90    6.70
   6  -5   1   -0.50    3.60
   6  -5   1    3.90    2.10
   6  -5   1    1.10    3.30
  -7   5  -1  202.88   16.30
  -7   5  -1  198.18   16.70
  -7   5  -1  214.58   16.40
   7  -5   1  215.28   20.60
   7  -5   1  241.78   24.50
  -8   5  -1   36.40    8.10
  -8   5  -1   40.30    7.90
  -8   5  -1   40.50    7.70
   8  -5   1   20.30    6.90
   8  -5   1   42.90   12.70
   8  -5   1   43.20   10.00
  -9   5  -1   -0.90    4.90
  -9   5  -1    2.70    5.30
   9  -5   1   -3.00    5.80
   9  -5   1   15.40    9.70
   9  -5   1   -2.20    5.90
 -10   5  -1    6.30    6.30
 -10   5  -1    6.30    6.70
  10  -5   1   10.00    9.60
  10  -5   1    6.90    6.60
  10  -5   1   28.40    9.00
  10   4  -1   10.00   12.30
  10   4  -1   -1.60    7.10
  10   4  -1    9.60   11.30
  10   4  -1    0.40    9.20
  10   4  -1    6.60    7.70
 -10  -4   1    3.30    5.60
 -10  -4   1   -0.80    3.50
 -10  -4   1   -6.60    8.20
   9   4  -1    4.70    8.60
   9   4  -1   18.60    4.80
   9   4  -1   -1.70    7.20
   9   4  -1   11.40    8.10
   9   4  -1    0.00    6.90
   9   4  -1    2.40    9.50
  -9  -4   1    1.30    3.80
  -9  -4   1    6.70    5.90
  -9  -4   1    6.10    3.60
  -9  -4   1   -1.60    7.40
  -9  -4   1   14.70    7.80
   8   4  -1   45.90   12.30
   8   4  -1   51.19   10.30
   8   4  -1   33.60   10.10
   8   4  -1   29.10   10.80
   8   4  -1   44.80   11.20
  -8  -4   1   34.30    9.10
  -8  -4   1   38.10    5.50
  -8  -4   1   41.40    7.00
  -8  -4   1   21.00    6.70
   7   4  -1    4.10    7.40
   7   4  -1   -5.90    3.10
   7   4  -1    4.30    6.50
   7   4  -1   -6.70    6.70
   7   4  -1  -12.60    7.40
   7   4  -1  -20.50   11.90
  -7  -4   1    9.70    5.60
  -7  -4   1    1.50    4.80
  -7  -4   1    0.80    6.70
  -7  -4   1    0.80    6.20
  -7  -4   1    3.20    4.60
  -7  -4   1   -3.40    2.50
  -7  -4   1    1.10    4.70
   6   4  -1  204.28   19.50
   6   4  -1  186.68   18.30
   6   4  -1  217.18   19.10
   6   4  -1  215.18   31.10
   6   4  -1  221.98   20.90
   6   4  -1  192.08   19.60
  -6  -4   1  208.98   18.20
  -6  -4   1  182.68   17.40
  -6  -4   1  188.98   19.20
  -6  -4   1  151.48   26.20
  -6  -4   1  219.58   17.80
  -6  -4   1  208.98   13.30
  -6  -4   1  208.58   16.70
   5   4  -1  111.59   14.50
   5   4  -1  102.69   14.30
   5   4  -1   89.29   13.10
   5   4  -1  117.59   13.20
   5   4  -1  105.49   15.00
   5   4  -1  110.69   20.40
  -5  -4   1   99.79    7.60
  -5  -4   1  113.09   11.30
  -5  -4   1  103.49   12.20
  -5  -4   1   98.19   12.80
  -5  -4   1  116.89   12.30
  -5  -4   1   95.49   11.60
  -5  -4   1   96.09   11.90
   4   4  -1   27.60    7.60
   4   4  -1   28.60    7.60
   4   4  -1   26.30    7.50
   4   4  -1   21.20   13.10
   4   4  -1   27.30    8.30
   4   4  -1   27.20    8.10
  -4  -4   1   26.80    6.10
  -4  -4   1   25.50    7.50
  -4  -4   1   35.50    7.00
  -4  -4   1   24.60    6.60
  -4  -4   1   35.50    8.30
  -4  -4   1   18.60    7.40
   3   4  -1  208.68   18.80
   3   4  -1  289.17   28.50
   3   4  -1  233.08   18.80
   3   4  -1  203.38   18.50
   3   4  -1  242.28   19.10
   3   4  -1  205.48   18.90
  -3  -4   1  231.88   18.40
  -3  -4   1  231.08   17.70
  -3  -4   1  262.27   25.10
  -3  -4   1  240.68   19.00
  -3  -4   1  217.08   17.80
  -3  -4   1  238.58   19.10
  -3  -4   1  223.28   18.30
   2   4  -1    6.50    6.20
   2   4  -1    6.20    6.20
   2   4  -1   -6.80    7.80
   2   4  -1   15.70   19.30
   2   4  -1    1.40    9.70
   2   4  -1    6.50    5.20
  -2  -4   1   -0.10    4.80
  -2  -4   1   -1.20    5.50
  -2  -4   1    1.60    4.90
  -2  -4   1    3.50    5.70
  -2  -4   1    3.60    5.60
   1   4  -1  194.48   18.80
   1   4  -1  206.18   15.60
   1   4  -1  171.18   15.70
   1   4  -1  178.48   15.20
   1   4  -1  184.28   15.40
   1   4  -1  175.48   15.10
  -1  -4   1  224.48   15.80
  -1  -4   1  189.68   15.90
  -1  -4   1  169.18   15.30
  -1  -4   1  196.38   15.90
  -1  -4   1  171.88   19.50
  -1  -4   1  203.38   15.80
  -1  -4   1  201.78   15.90
   0   4  -1  106.19   10.40
   0   4  -1  101.09   14.00
   0   4  -1  103.49   10.00
   0   4  -1  100.59   10.00
   0   4  -1  112.29   11.10
   0   4  -1   96.79   10.60
   0  -4   1  102.89   10.00
   0  -4   1  127.89   11.50
   0  -4   1  123.99   11.10
   0  -4   1  108.99    7.90
   0  -4   1  104.19   14.30
   0  -4   1   81.99    9.60
  -1   4  -1  253.47   17.80
  -1   4  -1  250.87   17.30
  -1   4  -1  259.87   16.80
  -1   4  -1  223.08   19.30
  -1   4  -1  231.08   15.40
  -1   4  -1  252.87   17.10
  -1   4  -1  251.77   17.20
   1  -4   1  259.37   15.50
   1  -4   1  225.48   17.40
   1  -4   1  217.38   16.90
   1  -4   1  254.37   16.80
   1  -4   1  211.28   19.80
   1  -4   1  220.58   17.30
   1  -4   1  223.98   17.10
  -2   4  -1   24.30    4.80
  -2   4  -1   12.00    6.10
  -2   4  -1   18.00    4.20
  -2   4  -1   24.90    3.90
  -2   4  -1   24.20    5.30
  -2   4  -1   14.20    4.60
  -2   4  -1   16.80    4.20
   2  -4   1   17.60    4.20
   2  -4   1   13.60    6.40
   2  -4   1   16.30    5.00
   2  -4   1   22.40    5.10
   2  -4   1   16.60    5.20
   2  -4   1   20.00    4.90
   2  -4   1   24.60    4.10
  -3   4  -1  163.48   12.50
  -3   4  -1  186.68   16.90
  -3   4  -1  187.28   13.10
  -3   4  -1  182.18   12.70
  -3   4  -1  186.28   12.70
  -3   4  -1  186.18   12.90
  -3   4  -1  183.18   12.30
   3  -4   1  162.48   17.40
   3  -4   1  156.58   12.80
   3  -4   1  151.18   12.80
   3  -4   1  204.28   13.20
   3  -4   1  164.98   12.70
   3  -4   1  189.48   12.50
   3  -4   1  166.28   12.70
   3  -4   1  187.38   13.00
  -4   4  -1    4.10    3.20
  -4   4  -1    2.70    2.30
  -4   4  -1    7.20    5.60
  -4   4  -1    1.70    3.20
  -4   4  -1    3.80    3.80
  -4   4  -1    6.80    2.70
  -4   4  -1    4.30    3.00
   4  -4   1    1.10    2.90
   4  -4   1    1.70    2.50
   4  -4   1    3.10    2.90
   4  -4   1    0.30    2.80
   4  -4   1    4.10    2.90
   4  -4   1   -1.90    2.20
   4  -4   1    2.60    2.80
  -5   4  -1   37.10    3.70
  -5   4  -1   36.20    3.50
  -5   4  -1   40.60    3.80
  -5   4  -1   38.60    5.60
  -5   4  -1   44.00    6.60
  -5   4  -1   51.09    6.50
   5  -4   1   33.90    4.20
   5  -4   1   39.30    9.60
   5  -4   1   36.30    5.90
   5  -4   1   31.80    3.50
   5  -4   1   38.00    4.10
   5  -4   1   50.59    7.70
   5  -4   1   33.70    3.30
   5  -4   1   50.09    6.40
   5  -4   1   47.00    6.10
  -6   4  -1   22.10    5.30
  -6   4  -1   37.30    7.20
  -6   4  -1   21.50    5.60
  -6   4  -1   27.30    5.90
   6  -4   1   24.80    4.90
   6  -4   1   24.20    5.80
   6  -4   1   34.30    6.00
   6  -4   1   36.40   10.20
   6  -4   1   25.40    5.50
  -7   4  -1   37.60    7.80
  -7   4  -1   55.59    8.10
  -7   4  -1   49.60    7.60
  -7   4  -1   36.00    7.40
   7  -4   1   65.59   10.30
   7  -4   1   59.29    8.30
   7  -4   1   37.00   11.20
   7  -4   1   48.60    9.80
  -8   4  -1  215.88   16.60
  -8   4  -1  191.18   16.60
  -8   4  -1  234.68   17.20
  -8   4  -1  205.08   16.60
   8  -4   1  176.58   17.40
   8  -4   1  200.48   19.20
   8  -4   1  206.48   24.40
  -9   4  -1   25.10    6.60
  -9   4  -1   16.00    6.20
  -9   4  -1   19.70    6.70
   9  -4   1   21.60    7.50
   9  -4   1   10.60    6.30
   9  -4   1   26.40   10.90
 -10   4  -1    0.30    5.20
 -10   4  -1    2.40    5.20
 -10   4  -1    1.80    5.50
  10  -4   1   -5.90    5.50
  10  -4   1    7.50    9.70
  10  -4   1    9.40    7.00
  10   3  -1   12.70    8.20
  10   3  -1   16.30   11.90
  10   3  -1    8.10    8.50
  10   3  -1   14.70    7.30
  10   3  -1   12.40    7.50
 -10  -3   1    8.10    4.70
 -10  -3   1   17.10    6.20
 -10  -3   1    1.90    6.10
 -10  -3   1    8.20    7.80
   9   3  -1    7.20    4.40
   9   3  -1   30.10   11.10
   9   3  -1    9.60    8.00
   9   3  -1   -2.80    6.70
   9   3  -1    1.20    6.30
   9   3  -1   11.00    6.90
  -9  -3   1    5.80    3.90
  -9  -3   1    3.60    6.90
  -9  -3   1    2.90    5.80
  -9  -3   1    3.10    6.00
   8   3  -1   47.70   19.40
   8   3  -1   89.99   13.70
   8   3  -1   96.99   10.00
   8   3  -1   90.19   12.90
   8   3  -1   71.89   17.10
   8   3  -1   80.79   12.80
   8   3  -1   81.99   13.10
  -8  -3   1   71.59   15.00
  -8  -3   1   89.39   12.10
  -8  -3   1   72.89    7.80
  -8  -3   1   76.89    8.70
  -8  -3   1   69.19   10.00
  -8  -3   1   84.89   11.90
  -8  -3   1   85.89   12.10
   7   3  -1  289.37   23.00
   7   3  -1  269.47   22.40
   7   3  -1  240.28   24.00
   7   3  -1  274.47   22.20
   7   3  -1  290.67   20.30
   7   3  -1  280.67   22.10
   7   3  -1  253.97   35.70
  -7  -3   1  240.18   19.00
  -7  -3   1  255.07   19.60
  -7  -3   1  282.57   21.10
  -7  -3   1  268.67   21.10
  -7  -3   1  278.87   21.30
  -7  -3   1  268.77   21.00
  -7  -3   1  246.78   24.90
  -7  -3   1  290.17   17.70
   6   3  -1  169.18   24.00
   6   3  -1  184.48   15.10
   6   3  -1  134.09   14.50
   6   3  -1  157.48   16.10
   6   3  -1  140.49   16.30
   6   3  -1  151.28   13.00
   6   3  -1  155.68   15.10
  -6  -3   1  123.49   12.10
  -6  -3   1  143.59   12.50
  -6  -3   1  140.79   10.40
  -6  -3   1  152.58   14.10
  -6  -3   1  141.89   13.40
  -6  -3   1  160.38   15.60
   5   3  -1   13.80    5.50
   5   3  -1   14.30    5.90
   5   3  -1   20.80   10.80
   5   3  -1    2.70    5.10
   5   3  -1   10.10    4.70
   5   3  -1   14.40    6.90
   5   3  -1   10.60    6.30
  -5  -3   1   10.60    5.20
  -5  -3   1    9.20    2.60
  -5  -3   1    4.50    4.00
  -5  -3   1    5.50    5.00
  -5  -3   1    3.10    4.80
  -5  -3   1    3.50    5.20
   4   3  -1   27.70    6.80
   4   3  -1   29.10    7.90
   4   3  -1   31.60    7.70
   4   3  -1   39.30    7.80
   4   3  -1   26.40    5.70
   4   3  -1   23.60    7.40
  -4  -3   1   24.50    6.50
  -4  -3   1   31.90    7.50
  -4  -3   1   20.30    6.10
  -4  -3   1   34.60    7.20
  -4  -3   1   51.19    8.20
   3   3  -1  183.48   24.90
   3   3  -1  198.88   15.30
   3   3  -1  165.08   13.80
   3   3  -1  170.38   15.00
   3   3  -1  157.38   21.70
   3   3  -1  157.38   14.90
  -3  -3   1  176.48   14.60
  -3  -3   1  202.78   15.20
  -3  -3   1  154.18   14.30
  -3  -3   1  168.68   14.20
  -3  -3   1  182.88   14.40
  -3  -3   1  196.98   14.50
   2   3  -1   59.29    9.50
   2   3  -1   60.59   11.40
   2   3  -1   67.79    8.10
   2   3  -1   60.39    7.80
   2   3  -1   67.59    9.40
   2   3  -1   73.39    9.20
   2   3  -1   69.69    9.20
  -2  -3   1   72.59    8.90
  -2  -3   1   59.79    8.10
  -2  -3   1   76.09    9.10
  -2  -3   1   82.69    9.00
  -2  -3   1   74.79   11.90
  -2  -3   1   65.19    8.90
  -2  -3   1   67.89    9.40
   1   3  -1 2599.44  142.99
   1   3  -1 2528.55  140.19
   1   3  -1 2411.56  140.19
   1   3  -1 2396.16  140.29
   1   3  -1 2447.16  140.39
   1   3  -1 2359.66  139.99
  -1  -3   1 2361.86  140.09
  -1  -3   1 2497.55  140.49
  -1  -3   1 2261.67  139.79
  -1  -3   1 2478.85  140.19
  -1  -3   1 2444.96  140.29
  -1  -3   1 2606.64  140.29
   0   3  -1  292.07   22.10
   0   3  -1  282.77   19.50
   0   3  -1  287.67   19.20
   0   3  -1  289.87   19.80
   0   3  -1  277.87   19.80
   0   3  -1  315.97   19.90
   0  -3   1  318.37   17.70
   0  -3   1  268.27   22.30
   0  -3   1  306.97   19.70
   0  -3   1  302.57   19.90
   0  -3   1  261.97   19.40
   0  -3   1  307.17   19.40
  -1   3  -1   15.10    4.50
  -1   3  -1    8.30    3.70
  -1   3  -1   12.60    5.50
  -1   3  -1   18.50    4.50
  -1   3  -1   12.70    3.20
  -1   3  -1   14.10    3.60
  -1   3  -1   11.60    4.20
   1  -3   1   11.80    3.50
   1  -3   1    8.80    4.10
   1  -3   1   13.30    3.00
   1  -3   1   11.20    5.90
   1  -3   1   10.40    4.40
   1  -3   1   12.30    4.50
  -2   3  -1  107.59    8.50
  -2   3  -1  101.29    8.60
  -2   3  -1  112.89    8.40
  -2   3  -1  114.99   11.70
  -2   3  -1  109.69    7.80
  -2   3  -1   97.79    8.30
  -2   3  -1  111.19    8.70
  -2   3  -1  123.69    8.90
   2  -3   1  108.29    8.10
   2  -3   1  122.09    8.50
   2  -3   1   89.99    8.30
   2  -3   1  110.09    8.00
   2  -3   1   83.99    8.50
   2  -3   1  106.79    8.90
   2  -3   1  107.69    8.80
   2  -3   1   91.19   11.10
  -3   3  -1  528.25   29.70
  -3   3  -1  542.65   30.30
  -3   3  -1  502.75   29.70
  -3   3  -1  494.45   29.80
  -3   3  -1  514.15   29.60
  -3   3  -1  480.45   30.20
  -3   3  -1  532.65   34.20
   3  -3   1  440.56   29.60
   3  -3   1  553.54   30.00
   3  -3   1  551.44   30.30
   3  -3   1  478.25   29.90
   3  -3   1  447.96   33.80
   3  -3   1  450.85   29.60
  -4   3  -1  138.49   10.60
  -4   3  -1  117.59   10.30
  -4   3  -1  133.09   10.10
  -4   3  -1  136.79    8.80
  -4   3  -1  136.09    8.80
  -4   3  -1  142.09    8.80
  -4   3  -1  136.69   10.30
   4  -3   1  162.48   10.60
   4  -3   1  122.19    8.60
   4  -3   1  127.59   14.20
   4  -3   1  131.19    8.60
   4  -3   1  122.19   10.20
   4  -3   1  152.28   10.80
   4  -3   1  121.19    8.90
   4  -3   1  142.09   10.30
   4  -3   1  113.49    8.80
   4  -3   1  145.69   10.40
  -5   3  -1   19.20    4.30
  -5   3  -1   15.60    4.50
  -5   3  -1   19.70    4.90
  -5   3  -1   15.20    4.20
   5  -3   1   20.80    7.50
   5  -3   1   19.40    4.50
   5  -3   1   26.10    5.00
   5  -3   1   21.70    4.80
   5  -3   1   20.90    2.00
   5  -3   1   25.00    4.70
   5  -3   1   25.20    4.50
  -6   3  -1    7.50    4.50
  -6   3  -1    1.60    3.90
  -6   3  -1    9.50    4.50
  -6   3  -1    9.20    4.40
   6  -3   1    7.80    4.10
   6  -3   1    3.20    3.50
   6  -3   1    5.30    4.10
   6  -3   1    7.90    6.20
   6  -3   1    2.30    3.70
   6  -3   1    7.10    4.50
  -7   3  -1   60.39    7.70
  -7   3  -1   65.89    8.70
  -7   3  -1   65.69    8.90
   7  -3   1   70.89    8.40
   7  -3   1   63.89    9.80
   7  -3   1   60.89    9.30
   7  -3   1   58.79   13.40
  -8   3  -1   10.60    5.80
  -8   3  -1   19.00    5.70
  -8   3  -1    8.30    5.10
   8  -3   1   12.50    6.00
   8  -3   1   17.90    7.10
   8  -3   1   18.50    9.80
  -9   3  -1   13.60    6.00
  -9   3  -1   11.00    5.70
  -9   3  -1   17.80    6.30
   9  -3   1   12.00    6.40
   9  -3   1   27.20    8.00
   9  -3   1   15.90    9.80
 -10   3  -1   30.00    7.60
 -10   3  -1   30.00    7.70
  10  -3   1   31.10   13.00
  10  -3   1   40.50   10.60
  10  -3   1   27.50    8.40
  10   2  -1   -4.60    5.10
  10   2  -1   -7.50    4.90
  10   2  -1    0.90    9.90
  10   2  -1   -4.20    6.20
 -10  -2   1   -4.40    5.00
 -10  -2   1   -4.20    4.40
 -10  -2   1   -1.30    4.30
 -10  -2   1   -5.70    7.10
   9   2  -1   -7.50    7.10
   9   2  -1   17.00    6.10
   9   2  -1   15.40    7.70
   9   2  -1    3.90    5.60
   9   2  -1   11.30    4.70
   9   2  -1   10.90    6.50
   9   2  -1   26.30    5.90
  -9  -2   1   20.70    6.20
  -9  -2   1   12.10    6.20
  -9  -2   1    4.50    5.00
  -9  -2   1   13.70    4.50
  -9  -2   1    4.20    5.20
   8   2  -1   27.90    7.30
   8   2  -1   20.30    7.10
   8   2  -1   38.80    5.80
   8   2  -1    0.60   13.60
   8   2  -1   34.20    8.30
   8   2  -1   42.30   11.30
  -8  -2   1   31.70    6.80
  -8  -2   1   13.00    6.30
  -8  -2   1   26.30    5.10
  -8  -2   1   14.70    6.30
  -8  -2   1   25.10    6.40
  -8  -2   1   22.90    5.30
  -8  -2   1   26.80    7.00
  -8  -2   1   28.80    8.60
   7   2  -1  542.95   34.90
   7   2  -1  578.24   35.70
   7   2  -1  540.85   35.10
   7   2  -1  537.95   35.30
   7   2  -1  552.04   38.70
   7   2  -1  518.65   33.80
   7   2  -1  522.25   32.00
  -7  -2   1  528.05   31.60
  -7  -2   1  489.65   33.80
  -7  -2   1  480.45   32.60
  -7  -2   1  554.04   34.10
  -7  -2   1  460.25   35.30
  -7  -2   1  513.95   33.20
  -7  -2   1  514.75   33.90
  -7  -2   1  518.35   36.20
   6   2  -1   79.29   13.10
   6   2  -1   78.69    8.60
   6   2  -1   80.19    7.40
   6   2  -1   78.49   10.60
   6   2  -1   82.39    9.20
   6   2  -1   88.49   11.60
   6   2  -1   93.09   11.70
   6   2  -1   79.39   17.00
   6   2  -1   74.49    9.90
  -6  -2   1   77.89    7.10
  -6  -2   1   74.89    8.40
  -6  -2   1   77.39    8.40
  -6  -2   1   77.89    9.10
  -6  -2   1   91.99    9.60
  -6  -2   1   96.89   12.50
  -6  -2   1   97.49    9.40
  -6  -2   1   89.19    9.60
   5   2  -1   17.60    4.20
   5   2  -1   24.70    6.30
   5   2  -1   14.50    6.30
   5   2  -1   17.80    5.50
   5   2  -1   12.40    6.60
   5   2  -1    7.90    3.30
   5   2  -1   12.00    9.30
   5   2  -1   18.80    5.40
   5   2  -1   15.30    4.40
  -5  -2   1   24.80    6.80
  -5  -2   1   12.50    4.80
  -5  -2   1   10.10    4.60
  -5  -2   1   20.10    4.80
  -5  -2   1   23.70    5.50
  -5  -2   1   18.00    3.20
  -5  -2   1   14.80    4.80
   4   2  -1  114.59   11.50
   4   2  -1  115.89   17.90
   4   2  -1  109.29   10.60
   4   2  -1  123.19   11.10
   4   2  -1  100.49   12.30
   4   2  -1  108.69   11.10
  -4  -2   1  114.39   10.70
  -4  -2   1  112.89   10.60
  -4  -2   1  113.69   11.10
  -4  -2   1  138.19   10.80
  -4  -2   1  118.49    7.90
   3   2  -1  270.67   21.20
   3   2  -1  284.17   20.40
   3   2  -1  297.97   20.20
   3   2  -1  299.17   20.70
   3   2  -1  277.27   19.80
   3   2  -1  285.47   20.30
   3   2  -1  302.67   24.50
  -3  -2   1  305.07   17.40
  -3  -2   1  292.47   21.10
  -3  -2   1  311.57   20.10
  -3  -2   1  290.57   19.60
  -3  -2   1  308.37   20.10
  -3  -2   1  322.27   20.50
  -3  -2   1  304.57   20.20
   2   2  -1 1041.40   57.09
   2   2  -1  961.90   57.09
   2   2  -1 1052.89   59.89
   2   2  -1  903.41   57.29
   2   2  -1  979.00   57.29
   2   2  -1  885.51   56.59
   2   2  -1  943.91   56.89
  -2  -2   1  914.11   58.89
  -2  -2   1  942.71   56.69
  -2  -2   1  966.90   56.89
  -2  -2   1 1016.90   56.89
  -2  -2   1  959.00   56.49
  -2  -2   1  996.80   57.39
  -2  -2   1  970.60   56.79
   1   2  -1 1520.15   84.09
   1   2  -1 1469.55   83.89
   1   2  -1 1484.55   83.89
   1   2  -1 1366.96   83.89
   1   2  -1 1392.26   83.89
   1   2  -1 1464.95   85.69
   1   2  -1 1500.25   84.09
  -1  -2   1 1330.37   85.29
  -1  -2   1 1421.76   83.89
  -1  -2   1 1547.75   83.99
  -1  -2   1 1448.26   83.99
  -1  -2   1 1455.05   83.99
  -1  -2   1 1435.26   83.79
  -1  -2   1 1581.24   84.09
   0   2  -1 2304.17  135.79
   0   2  -1 2387.76  135.89
   0   2  -1 2531.25  135.99
   0   2  -1 2483.95  135.49
   0   2  -1 2494.65  137.29
   0   2  -1 2513.45  136.09
   0  -2   1 2179.08  136.99
   0  -2   1 2336.57  135.39
   0  -2   1 2301.87  135.79
   0  -2   1 2480.95  135.99
   0  -2   1 2225.08  135.89
   0  -2   1 2507.35  136.59
   0  -2   1 2427.06  135.99
  -1   2  -1   28.00    3.90
  -1   2  -1   11.20    3.30
  -1   2  -1   14.20    2.60
  -1   2  -1   19.10    5.10
  -1   2  -1   18.00    3.00
  -1   2  -1   16.20    3.30
   1  -2   1   15.60    3.70
   1  -2   1   17.50    2.60
   1  -2   1   15.90    3.60
   1  -2   1   14.30    3.50
   1  -2   1   12.30    3.90
   1  -2   1   18.80    3.10
   1  -2   1   23.00    5.40
  -2   2  -1   20.70    3.40
  -2   2  -1   14.50    5.30
  -2   2  -1   23.90    3.90
  -2   2  -1   19.90    3.60
  -2   2  -1   19.20    3.30
  -2   2  -1   24.20    3.20
  -2   2  -1   22.00    3.60
  -2   2  -1   20.50    3.00
   2  -2   1   18.70    3.40
   2  -2   1   19.20    3.20
   2  -2   1   14.20    5.10
   2  -2   1   19.50    3.40
   2  -2   1   16.00    3.00
   2  -2   1   20.80    4.20
   2  -2   1   24.40    3.00
   2  -2   1   17.70    3.10
  -3   2  -1   27.20    3.30
  -3   2  -1   32.20    3.50
  -3   2  -1   32.00    4.30
  -3   2  -1   27.40    4.20
  -3   2  -1   32.50    4.70
  -3   2  -1   27.90    3.20
  -3   2  -1   34.70    4.80
   3  -2   1   27.70    3.40
   3  -2   1   41.70    4.80
   3  -2   1   24.40    3.00
   3  -2   1   27.80    3.40
   3  -2   1   30.30    4.20
   3  -2   1   35.60    4.40
   3  -2   1   33.10    6.80
   3  -2   1   32.30    7.00
   3  -2   1   31.40    4.00
   3  -2   1   28.70    3.00
  -4   2  -1  249.18   14.50
  -4   2  -1  250.17   14.50
  -4   2  -1  250.87   14.70
  -4   2  -1  254.47   16.50
  -4   2  -1  244.58   15.90
  -4   2  -1  268.87   16.50
  -4   2  -1  234.78   16.30
  -4   2  -1  249.08   14.60
   4  -2   1  235.68   20.50
   4  -2   1  231.28   14.80
   4  -2   1  278.27   16.10
   4  -2   1  225.08   14.50
   4  -2   1  213.88   16.40
   4  -2   1  242.58   14.80
   4  -2   1  276.17   16.60
  -5   2  -1  145.69   10.40
  -5   2  -1  138.19    8.40
  -5   2  -1  137.89   11.10
  -5   2  -1  159.98   11.40
  -5   2  -1  139.39    8.50
  -5   2  -1  139.69   10.90
   5  -2   1  143.39   10.40
   5  -2   1  160.68   11.10
   5  -2   1  130.49    8.70
   5  -2   1  116.49   15.00
   5  -2   1  136.39   10.70
   5  -2   1  114.79   11.50
   5  -2   1  152.88   10.90
   5  -2   1  122.59   11.40
  -6   2  -1    1.60    3.50
  -6   2  -1   -3.10    3.70
   6  -2   1    8.60    3.90
   6  -2   1    1.40    4.00
   6  -2   1    3.70    1.20
   6  -2   1    8.90    4.30
   6  -2   1    0.60    3.10
   6  -2   1    3.00    6.00
   6  -2   1    4.60    3.80
   6  -2   1    1.60    2.80
  -7   2  -1  136.59   12.10
  -7   2  -1  131.19   11.70
  -7   2  -1  129.39   12.30
   7  -2   1  133.79   18.90
   7  -2   1  144.19   12.10
   7  -2   1  145.09   11.30
   7  -2   1  141.79   12.60
   7  -2   1  136.09   13.50
  -8   2  -1   -5.50    4.40
  -8   2  -1    3.40    4.50
  -8   2  -1   -3.80    4.30
   8  -2   1   10.30    5.50
   8  -2   1   -5.10    7.40
   8  -2   1    0.70    4.40
   8  -2   1    2.10    4.80
  -9   2  -1   72.09   10.00
  -9   2  -1   83.59   10.80
   9  -2   1   90.09   18.90
   9  -2   1   76.09   10.80
   9  -2   1   73.79   12.50
 -10   2  -1    5.20    5.40
 -10   2  -1   25.80    7.40
  10  -2   1   -2.20    5.20
  10  -2   1    7.90   10.50
  10  -2   1   21.80    8.20
  11   1  -1   13.30   11.40
  11   1  -1   13.60    5.70
  11   1  -1    7.60    4.00
 -11  -1   1   10.80    5.40
 -11  -1   1   10.50    4.70
 -11  -1   1    9.20    6.20
 -11  -1   1   12.50    5.00
  10   1  -1  -11.20    7.90
  10   1  -1    7.40    8.40
  10   1  -1    7.40    3.80
  10   1  -1   -1.30    5.10
  10   1  -1    0.40    5.20
  10   1  -1   -1.70    3.50
 -10  -1   1    0.00    5.30
 -10  -1   1   -6.00    3.90
 -10  -1   1   -0.40    4.10
 -10  -1   1   10.50    5.10
 -10  -1   1    8.60    4.80
   9   1  -1   30.80    7.40
   9   1  -1   32.20    6.90
   9   1  -1   24.70    5.80
   9   1  -1   36.40   13.50
   9   1  -1   29.30    6.60
   9   1  -1   25.90    7.00
  -9  -1   1   14.10    8.20
  -9  -1   1   37.10    6.60
  -9  -1   1   27.50    7.40
  -9  -1   1   34.60    6.30
   8   1  -1   -2.00    4.10
   8   1  -1    4.20    5.30
   8   1  -1    4.40    6.70
   8   1  -1   -1.70    3.20
   8   1  -1    4.30    4.50
   8   1  -1    2.70    5.00
  -8  -1   1   -1.40    3.70
  -8  -1   1   -2.50    6.70
  -8  -1   1   -2.70    3.70
  -8  -1   1    2.50    4.90
  -8  -1   1   11.00    4.60
  -8  -1   1   -2.70    3.70
  -8  -1   1    5.30    4.20
   7   1  -1    2.80    5.10
   7   1  -1    2.20    6.80
   7   1  -1   -0.10    3.10
   7   1  -1    5.80    4.50
   7   1  -1    5.50    4.70
   7   1  -1    5.70    4.50
   7   1  -1    9.80    3.90
  -7  -1   1    6.70    3.70
  -7  -1   1    7.10    5.60
  -7  -1   1    1.00    4.70
  -7  -1   1   11.20    4.40
  -7  -1   1    0.60    3.40
  -7  -1   1   10.90    3.90
  -7  -1   1    0.50    3.80
  -7  -1   1    6.60    4.50
   6   1  -1    0.30    4.30
   6   1  -1   -0.10    3.20
   6   1  -1    5.40    3.60
   6   1  -1    3.90    3.80
   6   1  -1   -2.10    2.90
   6   1  -1   -1.30    3.50
   6   1  -1    1.10    3.90
   6   1  -1   -4.60    5.50
  -6  -1   1    2.10    3.90
  -6  -1   1    3.20    4.10
  -6  -1   1   -3.10    3.10
  -6  -1   1   -2.20    3.10
  -6  -1   1    4.20    5.10
  -6  -1   1    1.00    3.30
  -6  -1   1   -3.20    2.50
  -6  -1   1    2.70    3.40
   5   1  -1   99.59   10.00
   5   1  -1  100.89   15.40
   5   1  -1  118.19    9.90
   5   1  -1  122.59   10.00
   5   1  -1   97.99    9.50
   5   1  -1   97.59   10.20
   5   1  -1  118.89   12.40
   5   1  -1  116.89    8.60
  -5  -1   1   98.99    9.10
  -5  -1   1   91.39    8.90
  -5  -1   1   97.79    9.20
  -5  -1   1   96.89    9.00
  -5  -1   1  110.09    9.80
  -5  -1   1  120.09   11.80
  -5  -1   1   96.69    9.30
  -5  -1   1  114.39    8.20
   4   1  -1  269.77   19.50
   4   1  -1  298.57   19.30
   4   1  -1  251.47   19.00
   4   1  -1  266.77   19.10
   4   1  -1  314.67   19.20
   4   1  -1  267.37   21.00
   4   1  -1  328.67   18.20
   4   1  -1  248.58   19.20
  -4  -1   1  289.97   19.00
  -4  -1   1  303.67   19.10
  -4  -1   1  294.97   19.10
  -4  -1   1  282.37   18.90
  -4  -1   1  311.17   21.00
  -4  -1   1  301.87   17.60
  -4  -1   1  295.57   19.20
  -4  -1   1  298.57   18.60
   3   1  -1  102.29    9.40
   3   1  -1  108.59    9.30
   3   1  -1   95.29    9.50
   3   1  -1  120.59    9.60
   3   1  -1  116.49    9.70
   3   1  -1  125.29    9.30
   3   1  -1  117.69   11.20
  -3  -1   1  104.99    9.20
  -3  -1   1  130.69    9.60
  -3  -1   1  130.89    7.80
  -3  -1   1  125.69    9.50
  -3  -1   1  113.69    9.60
  -3  -1   1  139.69   11.10
   2   1  -1  486.85   31.30
   2   1  -1  497.15   30.40
   2   1  -1  496.75   32.60
   2   1  -1  478.55   30.40
   2   1  -1  486.85   30.50
   2   1  -1  492.85   30.50
   2   1  -1  486.95   30.30
  -2  -1   1  538.25   31.30
  -2  -1   1  508.45   30.50
  -2  -1   1  521.75   30.40
  -2  -1   1  536.55   28.80
  -2  -1   1  528.95   30.50
  -2  -1   1  531.75   30.40
  -1   1  -1   14.90    1.90
   1  -1   1   22.70    2.10
  -2   1  -1    1.30    2.10
  -2   1  -1    2.20    2.20
  -2   1  -1    4.80    2.40
  -2   1  -1    0.40    2.20
  -2   1  -1    8.20    2.90
  -2   1  -1    8.10    2.40
  -2   1  -1    2.50    2.10
   2  -1   1    4.20    2.40
   2  -1   1    4.40    2.20
   2  -1   1    1.80    2.10
   2  -1   1    3.80    2.00
   2  -1   1    1.80    1.80
   2  -1   1    3.40    1.60
   2  -1   1    3.00    2.20
   2  -1   1    2.20    1.70
   2  -1   1    4.10    2.10
   2  -1   1   -1.80    3.90
  -3   1  -1 1102.69   64.09
  -3   1  -1 1118.39   63.89
  -3   1  -1 1049.99   64.49
  -3   1  -1 1164.98   65.09
  -3   1  -1 1131.59   64.49
  -3   1  -1 1113.69   63.89
  -3   1  -1 1159.28   63.99
  -3   1  -1 1220.78   64.69
   3  -1   1 1153.28   64.19
   3  -1   1 1024.40   63.89
   3  -1   1 1050.39   64.99
   3  -1   1 1223.18   64.79
  -4   1  -1    9.30    3.30
  -4   1  -1    7.70    2.50
  -4   1  -1   13.00    3.70
  -4   1  -1   12.50    3.80
  -4   1  -1    7.20    2.20
  -4   1  -1    6.20    2.50
  -4   1  -1    9.10    3.80
  -4   1  -1    8.30    2.70
   4  -1   1   13.40    3.90
   4  -1   1   11.50    4.00
   4  -1   1    6.00    3.20
   4  -1   1    8.40    2.20
   4  -1   1    9.00    3.10
   4  -1   1   12.50    3.50
   4  -1   1    7.40    2.30
   4  -1   1    8.90    3.00
   4  -1   1    3.40    2.50
  -5   1  -1   44.40    5.00
  -5   1  -1   54.29    5.90
  -5   1  -1   46.20    4.80
  -5   1  -1   49.60    4.80
  -5   1  -1   60.19    8.00
  -5   1  -1   55.19    6.40
  -5   1  -1   50.99    5.00
  -5   1  -1   55.99    6.70
   5  -1   1   47.00    7.40
   5  -1   1   60.29    5.80
   5  -1   1   56.49    6.20
   5  -1   1   51.69    5.00
   5  -1   1   47.10    6.30
   5  -1   1   48.90    5.40
   5  -1   1   65.19    7.30
  -6   1  -1  124.79   10.10
  -6   1  -1  111.49    8.20
  -6   1  -1  114.59    8.30
  -6   1  -1   85.59    9.80
  -6   1  -1  129.69    8.60
  -6   1  -1  123.39   19.50
  -6   1  -1  124.39    9.40
  -6   1  -1  109.89    8.30
   6  -1   1  109.79   11.00
   6  -1   1  105.79    8.20
   6  -1   1  112.09    9.10
   6  -1   1  123.49    9.50
   6  -1   1   98.89   11.50
   6  -1   1  107.29    9.60
   6  -1   1   98.99    8.10
   6  -1   1  121.09   10.30
  -7   1  -1   -1.00    2.20
  -7   1  -1    5.60    2.60
  -7   1  -1   -1.20    2.00
  -7   1  -1    3.10    4.20
  -7   1  -1    3.60    4.10
   7  -1   1    0.60    1.90
   7  -1   1   -0.50    3.40
   7  -1   1    5.80    3.60
   7  -1   1    3.60    5.50
   7  -1   1   -6.70    2.70
   7  -1   1    1.90    3.00
  -8   1  -1    2.50    1.90
  -8   1  -1    1.80    4.90
  -8   1  -1   -7.80    3.80
  -8   1  -1    6.60    2.20
  -8   1  -1    2.70    2.30
  -8   1  -1    9.70    2.70
   8  -1   1    6.00    3.30
   8  -1   1    2.80    1.90
   8  -1   1   12.50    4.30
   8  -1   1   -0.50    2.90
   8  -1   1   -0.20    3.70
   8  -1   1    3.70    1.90
   8  -1   1   10.90    6.30
  -9   1  -1   -0.50    4.80
  -9   1  -1    2.00    2.00
  -9   1  -1    0.60    1.90
  -9   1  -1   -3.60    4.30
   9  -1   1    6.40    2.50
   9  -1   1    2.00    2.80
   9  -1   1   -7.40    3.10
   9  -1   1    4.20    7.00
 -10   1  -1   12.30    6.10
 -10   1  -1    8.80    5.60
  10  -1   1   10.10   10.70
  10  -1   1   19.90    9.70
  10  -1   1    7.70    3.10
  11   0  -1   -5.70    4.60
  11   0  -1   11.90   11.40
 -11   0   1    4.50    5.70
 -11   0   1   -5.50    4.80
  10   0  -1   -1.40    3.40
  10   0  -1   -6.20    4.80
  10   0  -1   -1.40    7.40
  10   0  -1   -1.20    2.90
 -10   0   1   -2.20    2.80
 -10   0   1    0.60    4.60
 -10   0   1    5.00    3.00
   9   0  -1   54.09   12.90
   9   0  -1   55.39    6.00
   9   0  -1   60.19    7.20
   9   0  -1   49.99    6.90
   9   0  -1   47.30    5.60
   9   0  -1   51.69    8.70
  -9   0   1   52.09    6.20
  -9   0   1   53.99    6.20
  -9   0   1   63.49    6.00
  -9   0   1   42.90    8.30
  -9   0   1   59.19    7.90
  -9   0   1   57.29    5.80
   8   0  -1    9.20    8.00
   8   0  -1    4.60    2.90
   8   0  -1    7.50    3.80
   8   0  -1    4.80    3.10
   8   0  -1   11.10    4.70
   8   0  -1    4.00    4.60
  -8   0   1    8.10    4.50
  -8   0   1    2.40    3.00
  -8   0   1    5.30    3.00
  -8   0   1   -2.70    4.70
  -8   0   1    8.10    3.30
   7   0  -1  140.19   10.70
   7   0  -1  128.09   12.60
   7   0  -1  151.38   11.60
   7   0  -1  148.89   15.70
   7   0  -1  140.89   11.60
   7   0  -1  146.89   11.40
   7   0  -1  148.89   11.00
  -7   0   1  138.99   10.60
  -7   0   1  138.29   11.90
  -7   0   1  156.98   15.30
  -7   0   1  148.39   11.20
  -7   0   1  149.19   12.20
  -7   0   1  145.79   10.90
  -7   0   1  145.49   10.80
   6   0  -1   -1.30    2.90
   6   0  -1   -0.90    3.10
   6   0  -1    3.00    5.20
   6   0  -1   -3.00    2.10
   6   0  -1    0.70    3.90
   6   0  -1   -1.70    3.20
   6   0  -1    3.70    2.60
   6   0  -1    3.00    3.10
   6   0  -1   -4.20    2.60
  -6   0   1    0.20    3.60
  -6   0   1    0.30    3.80
  -6   0   1   -3.30    2.60
  -6   0   1    1.30    2.50
  -6   0   1    2.50    2.70
  -6   0   1    2.40    2.80
   5   0  -1 1059.89   66.29
   5   0  -1 1152.38   76.39
   5   0  -1 1099.99   65.89
   5   0  -1 1272.37   66.29
   5   0  -1 1108.89   66.09
   5   0  -1 1055.59   66.09
  -5   0   1 1159.28   65.79
  -5   0   1 1171.88   67.19
  -5   0   1 1157.98   66.09
  -5   0   1 1176.38   65.79
  -5   0   1 1176.48   69.19
  -5   0   1 1170.08   65.89
  -5   0   1 1123.79   66.29
   4   0  -1  167.98   12.40
   4   0  -1  161.18   14.70
   4   0  -1  170.88   13.50
   4   0  -1  165.48   12.10
   4   0  -1  212.38   12.60
   4   0  -1  212.98   13.70
   4   0  -1  176.98   12.40
   4   0  -1  188.18   12.80
  -4   0   1  189.78   12.30
  -4   0   1  184.48   12.30
  -4   0   1  193.68   13.60
  -4   0   1  194.88   15.00
  -4   0   1  204.18   12.90
  -4   0   1  191.38   12.50
  -4   0   1  187.28   12.20
   3   0  -1  119.79    8.00
   3   0  -1  118.49    9.00
   3   0  -1  100.59    8.90
   3   0  -1  111.89    8.00
   3   0  -1  119.89   10.40
   3   0  -1  126.89    8.00
   3   0  -1  106.19    8.30
   3   0  -1   96.99    7.90
   3   0  -1  103.89    8.30
  -3   0   1  127.09    8.00
  -3   0   1  121.79    8.50
  -3   0   1  119.89    9.00
  -3   0   1  116.89   10.40
  -3   0   1  120.79    8.10
  -3   0   1  106.09    8.00
  -3   0   1  118.89    8.20
  -3   0   1  115.79    9.30
   2   0  -1 3207.88  175.98
   2   0  -1 3088.29  176.18
   2   0  -1 3092.99  175.08
   2   0  -1 3111.99  175.08
   2   0  -1 2977.10  174.98
   2   0  -1 3158.88  175.08
  -2   0   1 2909.91  174.98
  -2   0   1 3278.67  176.28
  -2   0   1 3228.88  175.08
  -1   0  -1   -0.60    0.80
  -1   0  -1   -0.20    1.40
  -1   0  -1    1.80    1.60
  -1   0  -1   -1.90    1.50
  -1   0  -1    0.70    1.80
   1   0   1    6.60    2.40
   1   0   1    6.30    2.30
   1   0   1    0.40    0.90
   1   0   1    0.10    1.10
   1   0   1    5.20    2.00
   1   0   1    0.90    1.60
  -2   0  -1  115.79    8.30
  -2   0  -1  120.39    8.50
  -2   0  -1  124.59    9.00
  -2   0  -1  119.59    8.10
  -2   0  -1  115.09    8.50
  -2   0  -1  132.09    8.40
  -2   0  -1  112.39    8.30
   2   0   1  114.19    7.10
   2   0   1  130.19    8.30
   2   0   1  103.79    8.50
   2   0   1  106.89    8.50
   2   0   1  120.49    9.00
   2   0   1  118.99    7.40
   2   0   1  109.79    8.30
   2   0   1  115.39    8.40
  -3   0  -1   28.10    4.50
  -3   0  -1   27.00    5.00
  -3   0  -1   29.40    4.20
  -3   0  -1   26.60    4.00
  -3   0  -1   29.70    4.10
  -3   0  -1   23.70    4.00
  -3   0  -1   29.60    3.40
  -3   0  -1   34.70    4.60
   3   0   1   28.90    4.20
   3   0   1   24.50    4.10
   3   0   1   32.40    4.70
   3   0   1   23.90    4.50
   3   0   1   19.80    2.70
   3   0   1   26.00    3.90
   3   0   1   26.70    5.10
   3   0   1   27.00    4.10
   3   0   1   30.20    3.30
  -4   0  -1   25.30    4.70
  -4   0  -1   29.50    3.80
  -4   0  -1   23.90    4.10
  -4   0  -1   30.10    4.60
  -4   0  -1   36.50    6.00
  -4   0  -1   21.60    4.30
  -4   0  -1   28.60    4.50
  -4   0  -1   25.80    4.30
   4   0   1   25.30    5.20
   4   0   1   19.30    4.20
   4   0   1   22.20    4.70
   4   0   1   26.50    4.60
   4   0   1   21.10    5.40
   4   0   1   27.70    4.50
   4   0   1   30.80    4.40
   4   0   1   22.20    3.30
   4   0   1   24.20    4.70
  -5   0  -1  377.76   22.30
  -5   0  -1  358.06   22.00
  -5   0  -1  321.17   22.30
  -5   0  -1  345.67   23.80
  -5   0  -1  352.46   22.20
  -5   0  -1  347.47   22.00
  -5   0  -1  387.56   22.60
   5   0   1  361.86   22.70
   5   0   1  327.47   22.70
   5   0   1  395.36   23.00
   5   0   1  300.67   24.10
   5   0   1  377.16   21.60
   5   0   1  351.96   21.50
   5   0   1  304.07   22.40
   5   0   1  316.27   22.10
  -6   0  -1    4.60    2.80
  -6   0  -1    6.80    3.10
  -6   0  -1    2.80    4.20
  -6   0  -1    5.80    3.80
  -6   0  -1    2.00    3.50
  -6   0  -1    4.80    4.80
  -6   0  -1   10.20    3.90
   6   0   1    0.80    3.00
   6   0   1    0.40    2.70
   6   0   1    3.10    3.60
   6   0   1    1.70    3.60
   6   0   1    8.60    5.40
   6   0   1   -1.40    3.30
   6   0   1    1.30    3.10
  -7   0  -1   17.50    4.30
  -7   0  -1    9.40    4.20
  -7   0  -1   13.30    5.50
  -7   0  -1    8.90    6.30
  -7   0  -1   22.70    4.80
  -7   0  -1   17.20    5.20
   7   0   1   19.80    5.60
   7   0   1   21.50    5.70
   7   0   1   19.90    4.70
   7   0   1   15.00    4.50
   7   0   1   18.50    7.20
   7   0   1   23.40    5.20
  -8   0  -1   -0.40    3.50
  -8   0  -1   -4.40    4.20
  -8   0  -1    0.90    4.70
  -8   0  -1   -2.20    5.60
  -8   0  -1    0.10    3.20
   8   0   1  -11.70    5.70
   8   0   1   -1.60    4.00
   8   0   1    0.60    2.80
   8   0   1   -0.60    4.50
   8   0   1   -3.40    2.20
   8   0   1   -0.60    3.30
  -9   0  -1   54.79    8.10
  -9   0  -1   52.19    7.00
  -9   0  -1   39.50    9.50
  -9   0  -1   55.49    9.20
  -9   0  -1   55.79    7.10
  -9   0  -1   53.69    7.10
   9   0   1   71.29    7.10
   9   0   1   52.09    7.80
   9   0   1   56.89    7.80
   9   0   1   48.50   11.30
 -10   0  -1   -0.80    4.00
 -10   0  -1    1.10    5.30
 -10   0  -1    6.00    5.40
 -10   0  -1   -6.00    3.30
  10   0   1    6.00    3.00
  10   0   1   -1.10    4.00
  10   0   1   -0.50    2.80
  10   0   1    0.50    8.40
  11  -1  -1   12.20   10.50
  11  -1  -1    2.00    9.10
  11  -1  -1    3.10    6.50
 -11   1   1   -2.30    5.10
 -11   1   1    7.40    5.20
  10  -1  -1    2.40    6.40
 -10   1   1    9.70    5.50
 -10   1   1    8.90    7.20
   9  -1  -1   -6.60    5.10
   9  -1  -1   -6.20    5.50
  -9   1   1   -8.50    4.20
  -9   1   1   -4.80    4.00
   8  -1  -1   11.70    6.80
   8  -1  -1   -1.10    1.70
   8  -1  -1   -2.60    3.30
  -8   1   1   -3.60    4.30
  -8   1   1   -3.10    3.90
   7  -1  -1   49.40    7.80
   7  -1  -1   19.20    7.80
   7  -1  -1   27.70    6.30
   7  -1  -1   31.00    5.70
   7  -1  -1   25.90    3.40
   7  -1  -1   26.20    6.30
  -7   1   1   34.90    6.40
  -7   1   1   31.50    3.10
  -7   1   1   26.60    5.40
  -7   1   1   30.40    3.00
   6  -1  -1   12.90    4.90
   6  -1  -1   14.30    1.80
   6  -1  -1   19.20    4.70
   6  -1  -1   19.60    6.90
   6  -1  -1   22.50    6.60
   6  -1  -1   25.70    4.70
   6  -1  -1   17.40    3.90
   6  -1  -1   17.70    1.90
   6  -1  -1   15.60    2.70
   6  -1  -1   15.00    2.70
  -6   1   1   14.00    4.60
  -6   1   1   18.10    5.30
  -6   1   1   19.40    2.40
  -6   1   1   18.40    2.20
  -6   1   1   19.20    4.30
   5  -1  -1  373.86   27.00
   5  -1  -1  433.36   24.70
   5  -1  -1  361.26   26.10
   5  -1  -1  348.37   22.70
   5  -1  -1  454.45   25.90
   5  -1  -1  359.96   22.80
   5  -1  -1  354.06   23.10
   5  -1  -1  432.96   24.90
  -5   1   1  407.96   22.70
  -5   1   1  391.46   22.90
  -5   1   1  437.96   24.70
  -5   1   1  431.76   25.60
  -5   1   1  396.16   24.40
  -5   1   1  386.06   24.70
  -5   1   1  419.36   22.70
  -5   1   1  405.66   23.00
   4  -1  -1   16.40    2.20
   4  -1  -1   15.80    1.70
   4  -1  -1   19.40    2.30
   4  -1  -1   22.70    3.90
   4  -1  -1   20.80    5.60
   4  -1  -1   15.80    1.70
   4  -1  -1   18.00    3.50
   4  -1  -1   12.90    4.40
   4  -1  -1   26.50    4.80
   4  -1  -1   22.70    3.80
  -4   1   1   19.10    4.30
  -4   1   1   17.20    2.10
  -4   1   1   15.30    1.70
  -4   1   1   23.50    4.10
  -4   1   1   26.30    4.30
  -4   1   1   12.50    3.60
  -4   1   1   18.20    2.00
  -4   1   1   17.50    1.70
   3  -1  -1   28.70    3.60
   3  -1  -1   33.90    3.90
   3  -1  -1   27.10    2.10
   3  -1  -1   23.00    5.00
   3  -1  -1   20.30    4.80
   3  -1  -1   21.00    2.40
   3  -1  -1   19.20    4.00
  -3   1   1   22.90    2.10
  -3   1   1   30.10    4.00
  -3   1   1   27.30    3.80
  -3   1   1   25.90    2.10
  -3   1   1   23.40    2.20
  -3   1   1   33.20    4.30
  -3   1   1   24.10    2.20
  -3   1   1   22.80    4.10
   2  -1  -1 1484.15   77.99
   2  -1  -1 1293.27   77.69
   2  -1  -1 1472.75   78.19
   2  -1  -1 1255.17   79.29
   2  -1  -1 1326.07   78.99
   2  -1  -1 1328.67   77.69
   2  -1  -1 1253.87   77.59
   2  -1  -1 1322.27   77.69
   2  -1  -1 1459.05   78.39
  -2   1   1 1399.16   77.69
  -2   1   1 1457.25   78.19
  -2   1   1 1421.96   78.19
  -2   1   1 1477.75   77.99
  -2   1   1 1367.66   77.59
  -2   1   1 1360.06   77.59
  -2   1   1 1405.46   78.29
   1  -1  -1    0.40    1.90
   1  -1  -1    8.80    2.10
   1  -1  -1    0.10    1.30
   1  -1  -1    3.50    2.00
   1  -1  -1    3.50    3.20
   1  -1  -1    6.80    2.30
   1  -1  -1   -0.50    1.10
   1  -1  -1    3.40    1.30
  -1   1   1    0.30    1.40
  -1   1   1   -1.40    1.60
  -1   1   1    1.90    1.50
  -1   1   1    3.90    2.00
  -1   1   1    7.00    2.00
   0  -1  -1   -0.40    0.80
   0  -1  -1   -1.00    1.90
   0  -1  -1    0.00    2.10
   0  -1  -1    1.20    2.30
   0  -1  -1   -1.10    2.50
   0  -1  -1   -1.30    2.20
   0   1   1   -0.80    1.60
   0   1   1    0.50    2.50
   0   1   1    1.70    2.30
   0   1   1    1.30    2.90
   0   1   1    0.20    1.90
  -1  -1  -1 3368.56  188.48
  -1  -1  -1 3364.46  188.48
  -1  -1  -1 3411.56  188.48
  -1  -1  -1 3464.45  188.58
   1   1   1 3306.17  188.68
   1   1   1 3511.85  188.68
   1   1   1 3113.09  188.38
   1   1   1 3107.69  188.38
   1   1   1 3435.26  188.48
  -2  -1  -1   -0.50    3.10
  -2  -1  -1    0.50    3.60
  -2  -1  -1    4.70    3.00
  -2  -1  -1    0.60    1.40
  -2  -1  -1   -2.00    3.10
  -2  -1  -1    0.20    3.60
  -2  -1  -1   -4.10    3.10
   2   1   1    3.50    3.80
   2   1   1    1.20    1.40
   2   1   1    2.10    3.80
   2   1   1   -0.10    3.30
   2   1   1   -1.00    3.60
  -3  -1  -1   15.40    4.20
  -3  -1  -1    6.80    4.20
  -3  -1  -1   14.70    4.50
  -3  -1  -1    8.70    4.00
  -3  -1  -1   11.50    1.90
  -3  -1  -1   10.10    3.50
   3   1   1   10.70    2.30
   3   1   1    6.90    4.40
   3   1   1   11.30    4.50
   3   1   1    7.30    3.90
   3   1   1    9.50    3.70
   3   1   1    9.40    4.30
  -4  -1  -1  226.38   17.10
  -4  -1  -1  276.47   18.10
  -4  -1  -1  267.77   19.20
  -4  -1  -1  275.77   15.80
  -4  -1  -1  285.77   18.20
  -4  -1  -1  275.97   16.80
  -4  -1  -1  282.57   18.60
  -4  -1  -1  276.17   18.00
   4   1   1  221.68   17.90
   4   1   1  281.47   16.20
   4   1   1  259.87   18.70
   4   1   1  238.68   15.80
   4   1   1  252.97   18.30
   4   1   1  226.48   19.20
   4   1   1  287.87   18.70
  -5  -1  -1   10.80    5.10
  -5  -1  -1    2.10    4.40
  -5  -1  -1    5.00    3.90
  -5  -1  -1    2.50    3.60
  -5  -1  -1    3.00    3.60
  -5  -1  -1    4.60    3.10
  -5  -1  -1    4.20    3.80
   5   1   1   14.80    4.90
   5   1   1    5.70    4.20
   5   1   1   11.90    2.30
   5   1   1    7.70    3.60
   5   1   1    6.10    4.80
   5   1   1    7.40    5.40
   5   1   1    6.40    2.80
   5   1   1   16.50    5.60
  -6  -1  -1  109.69   11.00
  -6  -1  -1  117.69   11.00
  -6  -1  -1  138.69   11.50
  -6  -1  -1  129.49   10.40
  -6  -1  -1  135.39   11.60
  -6  -1  -1  137.39   11.60
  -6  -1  -1  147.09   13.40
   6   1   1  137.99   11.40
   6   1   1  117.29   11.70
   6   1   1  134.09   12.40
   6   1   1  124.09   12.00
   6   1   1  133.49    8.90
   6   1   1  138.59    9.90
   6   1   1  130.99   11.80
   6   1   1  110.79   13.70
  -7  -1  -1   47.00    7.40
  -7  -1  -1   34.70    7.00
  -7  -1  -1   46.60    7.70
  -7  -1  -1   55.29    9.00
  -7  -1  -1   46.00    8.60
  -7  -1  -1   48.40    7.50
   7   1   1   48.50    9.20
   7   1   1   43.10    7.90
   7   1   1   49.40    8.10
   7   1   1   32.50    5.40
   7   1   1   38.70    7.70
   7   1   1   39.40    9.50
  -8  -1  -1   88.19   11.00
  -8  -1  -1  106.29   11.10
  -8  -1  -1  101.29   10.40
  -8  -1  -1  111.19   15.10
  -8  -1  -1  131.29   11.50
  -8  -1  -1  105.99   10.90
  -8  -1  -1  129.59   11.60
   8   1   1  108.59   16.30
   8   1   1  109.79   11.70
   8   1   1  100.99   11.30
   8   1   1  119.09   13.00
   8   1   1  110.09    9.90
  -9  -1  -1    3.60    4.30
  -9  -1  -1   -1.30    4.20
  -9  -1  -1    5.10    6.70
  -9  -1  -1    2.30    4.00
  -9  -1  -1   13.40    6.20
   9   1   1    6.90    5.70
   9   1   1    6.80    4.70
   9   1   1    7.40    6.80
   9   1   1    7.60    4.20
   9   1   1   -7.00    8.50
 -10  -1  -1   12.00    6.00
 -10  -1  -1    5.90    5.50
 -10  -1  -1   10.40    7.00
 -10  -1  -1    8.40    4.90
  10   1   1    8.80    4.80
  10   1   1   19.00   10.00
  10   1   1   -4.20    6.00
  10   1   1    9.70    6.30
  11  -2  -1    0.90    8.20
  11  -2  -1    1.80    8.20
 -11   2   1   -2.90    5.00
 -11   2   1    2.50    6.00
  10  -2  -1    6.60    8.20
  10  -2  -1    6.20    7.40
  10  -2  -1   11.90    7.50
 -10   2   1    1.20    5.10
 -10   2   1    2.20    5.10
   9  -2  -1    6.10    5.70
   9  -2  -1    2.90    7.20
   9  -2  -1   16.40    8.50
  -9   2   1   -1.40    4.60
  -9   2   1    5.50    5.10
   8  -2  -1    6.50    6.70
   8  -2  -1    1.60    5.90
   8  -2  -1   -7.60    4.50
  -8   2   1    6.70    4.50
  -8   2   1   -0.30    4.20
   7  -2  -1   53.79    7.00
   7  -2  -1   46.00   10.50
   7  -2  -1   47.40    8.20
   7  -2  -1   52.29    9.20
   7  -2  -1   56.39    7.30
   7  -2  -1   56.49    7.40
   7  -2  -1   51.99    9.80
  -7   2   1   40.70    6.70
  -7   2   1   42.30    7.60
  -7   2   1   48.20    6.90
  -7   2   1   53.59    7.70
   6  -2  -1   11.50    5.90
   6  -2  -1   25.80    4.50
   6  -2  -1   22.20    4.50
   6  -2  -1   21.30    4.50
   6  -2  -1   10.20    5.30
   6  -2  -1   15.90    5.50
  -6   2   1   17.30    4.60
  -6   2   1   16.50    5.60
  -6   2   1   20.40    4.80
  -6   2   1   15.00    4.50
   5  -2  -1   -0.50    3.50
   5  -2  -1    0.00    2.60
   5  -2  -1    1.80    3.90
   5  -2  -1    2.50    3.00
   5  -2  -1    0.90    3.60
   5  -2  -1    2.80    3.00
   5  -2  -1    7.90    4.20
  -5   2   1    1.80    3.40
  -5   2   1    2.40    3.80
  -5   2   1   -1.90    3.20
  -5   2   1   -0.90    3.10
   4  -2  -1   31.50    4.60
   4  -2  -1   32.20    5.10
   4  -2  -1   25.90    6.10
   4  -2  -1   19.70    5.70
   4  -2  -1   22.70    4.30
   4  -2  -1   22.80    4.30
  -4   2   1   37.80    5.10
  -4   2   1   28.50    4.80
  -4   2   1   27.80    4.50
  -4   2   1   25.40    4.70
   3  -2  -1  480.55   31.40
   3  -2  -1  580.64   32.50
   3  -2  -1  598.74   32.50
   3  -2  -1  532.65   31.50
   3  -2  -1  606.34   32.80
   3  -2  -1  500.65   34.40
   3  -2  -1  524.55   34.10
   3  -2  -1  515.25   31.30
   3  -2  -1  482.75   31.30
  -3   2   1  564.24   31.40
  -3   2   1  578.64   32.30
  -3   2   1  557.94   32.60
  -3   2   1  542.05   32.30
  -3   2   1  557.64   31.40
  -3   2   1  554.44   31.30
  -3   2   1  607.34   32.60
   2  -2  -1 1133.19   66.29
   2  -2  -1 1089.59   66.19
   2  -2  -1 1172.68   66.19
   2  -2  -1 1294.07   66.09
   2  -2  -1 1083.99   67.39
   2  -2  -1 1304.97   66.39
   2  -2  -1 1095.19   66.19
   2  -2  -1 1134.09   66.19
  -2   2   1 1194.98   66.19
  -2   2   1 1170.38   66.19
  -2   2   1 1247.78   67.49
  -2   2   1 1087.79   66.09
  -2   2   1 1036.40   66.09
  -2   2   1 1194.58   66.09
  -2   2   1 1177.58   66.29
   1  -2  -1 1189.68   74.19
   1  -2  -1 1269.87   74.19
   1  -2  -1 1320.07   74.69
   1  -2  -1 1328.97   73.39
   1  -2  -1 1226.08   74.79
   1  -2  -1 1269.67   74.19
   1  -2  -1 1279.37   74.29
  -1   2   1 1392.96   74.19
  -1   2   1 1246.08   73.29
  -1   2   1 1343.17   74.79
  -1   2   1 1345.77   74.29
  -1   2   1 1339.67   74.19
   0  -2  -1   86.69    7.90
   0  -2  -1   87.29    8.40
   0  -2  -1   85.09    8.40
   0  -2  -1   79.59    8.40
   0  -2  -1   96.29    9.90
   0  -2  -1   97.59    8.70
   0   2   1   84.29    6.50
   0   2   1   88.89    7.70
   0   2   1   99.49   10.60
   0   2   1   81.69    8.60
   0   2   1   88.89    8.60
   0   2   1   92.09    8.40
   0   2   1   89.29    8.70
  -1  -2  -1 2173.48  121.59
  -1  -2  -1 2051.09  121.39
  -1  -2  -1 2171.28  121.69
  -1  -2  -1 2057.29  121.49
  -1  -2  -1 2241.28  121.79
   1   2   1 2095.49  121.59
   1   2   1 2053.49  121.69
   1   2   1 2146.89  123.29
   1   2   1 2076.39  121.59
   1   2   1 2148.89  121.59
   1   2   1 2173.18  121.69
  -2  -2  -1   27.30    6.10
  -2  -2  -1   22.00    5.90
  -2  -2  -1   25.00    5.90
  -2  -2  -1   15.40    5.20
  -2  -2  -1   20.10    3.70
  -2  -2  -1   17.60    5.20
   2   2   1   22.20    5.80
   2   2   1   25.90    6.10
   2   2   1   24.70    5.80
   2   2   1   22.70    6.10
   2   2   1   24.70    5.60
  -3  -2  -1    5.50    4.40
  -3  -2  -1   12.20    5.30
  -3  -2  -1    2.10    4.20
  -3  -2  -1   10.10    5.50
  -3  -2  -1    7.20    4.40
  -3  -2  -1    4.10    2.60
   3   2   1    9.40    5.30
   3   2   1   10.00    5.30
   3   2   1    6.50    4.80
   3   2   1    9.60    5.30
   3   2   1    9.70    4.90
  -4  -2  -1   10.10    5.00
  -4  -2  -1    2.80    3.60
  -4  -2  -1   11.90    4.70
  -4  -2  -1   11.70    4.80
  -4  -2  -1    1.30    4.90
   4   2   1    8.90    2.50
   4   2   1    8.30    4.90
   4   2   1    2.70    4.90
   4   2   1    1.10    4.30
   4   2   1    4.60    5.50
   4   2   1    9.80    6.10
  -5  -2  -1  136.49   12.90
  -5  -2  -1  141.89   10.50
  -5  -2  -1  145.89   13.80
  -5  -2  -1  144.39   12.40
  -5  -2  -1  141.69   12.60
  -5  -2  -1  141.99    9.70
   5   2   1  161.98   13.80
   5   2   1  135.49   14.70
   5   2   1  130.39   13.00
   5   2   1  139.89   13.50
   5   2   1  169.68   11.80
   5   2   1  139.79   13.50
  -6  -2  -1  472.55   29.60
  -6  -2  -1  438.96   27.00
  -6  -2  -1  373.36   27.70
  -6  -2  -1  479.45   29.70
  -6  -2  -1  420.56   29.20
  -6  -2  -1  416.96   30.60
  -6  -2  -1  423.86   25.70
  -6  -2  -1  471.25   29.90
   6   2   1  440.66   30.30
   6   2   1  413.96   30.00
   6   2   1  427.26   32.20
   6   2   1  469.95   31.10
   6   2   1  434.16   28.50
   6   2   1  427.86   26.40
   6   2   1  484.45   31.00
  -7  -2  -1   14.80    6.60
  -7  -2  -1   -0.50    4.80
  -7  -2  -1    6.10    5.60
  -7  -2  -1    5.70    4.20
  -7  -2  -1    6.40    5.40
  -7  -2  -1    5.10    4.60
  -7  -2  -1   16.20    5.60
   7   2   1    5.70    6.60
   7   2   1    0.00    6.10
   7   2   1   -1.00    5.20
   7   2   1    9.30    3.40
   7   2   1    1.40    5.50
   7   2   1   21.50    8.50
  -8  -2  -1  106.79   12.00
  -8  -2  -1  113.19   12.20
  -8  -2  -1  128.69   10.80
  -8  -2  -1   96.19   11.60
  -8  -2  -1  100.89   14.70
  -8  -2  -1  118.69   12.60
   8   2   1  146.49   15.20
   8   2   1  109.59   14.70
   8   2   1  116.99   13.30
   8   2   1  109.39    9.70
   8   2   1  107.49   13.20
   8   2   1  123.59   17.90
  -9  -2  -1   13.70    6.90
  -9  -2  -1   11.10    5.30
  -9  -2  -1    8.80    5.90
   9   2   1   15.80    8.60
   9   2   1   18.90    8.20
   9   2   1   25.40    8.90
   9   2   1   17.30    7.80
   9   2   1   13.90    7.40
 -10  -2  -1   12.50    8.50
 -10  -2  -1   19.00    6.60
 -10  -2  -1   16.40    6.70
 -10  -2  -1   12.00    5.30
  10   2   1   29.80    5.80
  10   2   1   12.60    6.10
  10   2   1   14.80   11.30
  10   2   1    0.50    7.40
  11  -3  -1    0.90    7.90
  11  -3  -1    4.00    8.80
  11  -3  -1   -0.40    6.80
 -11   3   1   -4.40    5.40
 -11   3   1    0.90    6.40
  10  -3  -1   46.90   11.40
  10  -3  -1   27.90    9.00
  10  -3  -1   35.40   11.30
 -10   3   1   29.90    7.60
 -10   3   1   28.00    7.30
   9  -3  -1   35.10    9.80
   9  -3  -1   47.10   12.00
   9  -3  -1   50.29   10.50
  -9   3   1   52.09    8.40
  -9   3   1   53.89    8.60
   8  -3  -1   26.70    9.00
   8  -3  -1   14.00    7.60
   8  -3  -1   32.40    8.20
  -8   3   1   18.30    5.90
  -8   3   1   10.30    5.70
  -8   3   1   23.80    6.30
  -8   3   1   21.40    6.40
   7  -3  -1  212.38   19.60
   7  -3  -1  264.37   17.60
   7  -3  -1  274.07   20.60
   7  -3  -1  246.78   17.40
   7  -3  -1  241.88   22.40
   7  -3  -1  243.18   17.30
   7  -3  -1  210.28   19.30
  -7   3   1  213.58   16.80
  -7   3   1  224.78   16.90
  -7   3   1  242.98   17.20
  -7   3   1  204.68   17.20
   6  -3  -1    0.60    4.20
   6  -3  -1    5.20    4.30
   6  -3  -1    1.30    3.50
   6  -3  -1    1.20    3.60
   6  -3  -1   -4.50    2.90
   6  -3  -1   -8.10    3.40
  -6   3   1   -2.70    3.70
  -6   3   1   -0.60    7.10
  -6   3   1    2.60    4.30
   5  -3  -1   10.40    4.20
   5  -3  -1    4.30    4.80
   5  -3  -1   10.90    4.00
   5  -3  -1   13.00    4.30
   5  -3  -1   10.60    3.60
  -5   3   1   12.60    4.00
  -5   3   1    8.80    4.00
  -5   3   1   15.30    4.60
  -5   3   1    5.70    3.90
   4  -3  -1  188.38   12.20
   4  -3  -1  147.99   10.70
   4  -3  -1  162.98   10.50
   4  -3  -1  156.68   10.80
   4  -3  -1  145.39   10.40
   4  -3  -1  183.88   12.20
   4  -3  -1  186.18   12.50
   4  -3  -1  197.38   12.80
   4  -3  -1  163.28   15.10
  -4   3   1  155.48   12.00
  -4   3   1  156.28   12.20
  -4   3   1  184.18   10.60
  -4   3   1  171.48   10.40
  -4   3   1  165.18   10.50
  -4   3   1  184.78   12.60
  -4   3   1  183.98   12.20
   3  -3  -1   58.69    6.00
   3  -3  -1   49.99    7.50
   3  -3  -1   44.40    4.90
   3  -3  -1   47.00    5.20
   3  -3  -1   51.59    5.80
   3  -3  -1   42.60    5.10
   3  -3  -1   45.40    5.50
   3  -3  -1   47.60    5.50
  -3   3   1   42.00    5.50
  -3   3   1   44.30    4.80
  -3   3   1   44.20    5.00
  -3   3   1   44.90    5.10
  -3   3   1   47.80    7.10
  -3   3   1   48.90    5.80
  -3   3   1   49.90    6.00
   2  -3  -1  214.78   15.00
   2  -3  -1  196.98   16.40
   2  -3  -1  222.38   15.20
   2  -3  -1  209.48   15.00
   2  -3  -1  256.07   14.70
   2  -3  -1  202.38   15.10
   2  -3  -1  246.68   14.50
   2  -3  -1  216.58   15.80
  -2   3   1  230.88   16.00
  -2   3   1  230.98   16.40
  -2   3   1  225.28   14.50
  -2   3   1  223.08   14.90
  -2   3   1  214.48   14.30
  -2   3   1  241.08   15.20
  -2   3   1  205.58   14.70
   1  -3  -1  174.48   15.70
   1  -3  -1  196.48   14.30
   1  -3  -1  199.98   14.40
   1  -3  -1  191.68   14.30
   1  -3  -1  206.18   12.50
   1  -3  -1  193.98   14.20
   1  -3  -1  215.68   14.70
  -1   3   1  198.78   14.30
  -1   3   1  177.58   12.40
  -1   3   1  188.88   14.00
  -1   3   1  181.48   13.80
  -1   3   1  198.08   14.50
  -1   3   1  196.28   14.30
  -1   3   1  203.58   15.60
   0  -3  -1   12.50    5.80
   0  -3  -1   26.60    7.30
   0  -3  -1   13.90    5.20
   0  -3  -1    7.50    5.10
   0  -3  -1   11.30    5.40
   0  -3  -1   14.80    5.20
   0   3   1   13.80    5.70
   0   3   1   22.60    5.30
   0   3   1   18.50    7.20
   0   3   1   17.00    5.40
   0   3   1   21.70    5.70
   0   3   1   15.40    2.90
   0   3   1   14.60    5.30
  -1  -3  -1  745.23   44.60
  -1  -3  -1  710.93   44.30
  -1  -3  -1  715.53   44.30
  -1  -3  -1  698.13   44.20
  -1  -3  -1  713.13   44.50
   1   3   1  750.72   44.90
   1   3   1  722.33   44.60
   1   3   1  699.43   44.40
   1   3   1  689.73   44.40
   1   3   1  767.12   44.60
   1   3   1  769.12   47.50
  -2  -3  -1  538.55   32.50
  -2  -3  -1  478.35   31.80
  -2  -3  -1  476.15   31.60
  -2  -3  -1  472.25   32.00
  -2  -3  -1  464.65   31.60
  -2  -3  -1  484.05   30.60
   2   3   1  459.75   32.00
   2   3   1  506.25   32.40
   2   3   1  486.95   32.30
   2   3   1  524.85   36.40
   2   3   1  531.25   32.40
   2   3   1  505.95   32.50
  -3  -3  -1  220.78   15.90
  -3  -3  -1  254.27   18.90
  -3  -3  -1  229.28   17.80
  -3  -3  -1  246.08   17.90
  -3  -3  -1  234.58   17.70
   3   3   1  211.28   18.00
   3   3   1  254.17   18.50
   3   3   1  216.48   17.50
   3   3   1  213.48   18.10
   3   3   1  209.68   18.70
  -4  -3  -1   22.90    4.80
  -4  -3  -1   38.90    7.30
  -4  -3  -1   29.60    7.00
  -4  -3  -1   36.60    7.80
  -4  -3  -1   34.40    7.10
  -4  -3  -1   30.10    7.20
   4   3   1   27.30    7.50
   4   3   1   30.20    7.40
   4   3   1   16.20    7.10
   4   3   1   32.70    7.30
   4   3   1   23.40    6.80
   4   3   1   46.10   13.30
  -5  -3  -1  116.79   11.10
  -5  -3  -1  139.29   14.00
  -5  -3  -1  151.18   13.30
  -5  -3  -1  117.29   12.40
  -5  -3  -1  139.99   13.20
  -5  -3  -1  132.89   13.20
  -5  -3  -1  135.19   10.20
   5   3   1  139.59   14.00
   5   3   1  121.09   14.50
   5   3   1  127.89   13.90
   5   3   1  102.29   12.50
   5   3   1  125.29   13.60
   5   3   1  150.98   22.10
  -6  -3  -1   12.30    4.20
  -6  -3  -1   11.70    5.30
  -6  -3  -1    9.40    6.20
  -6  -3  -1   17.70    3.60
  -6  -3  -1    8.50    5.90
  -6  -3  -1   19.30    6.40
  -6  -3  -1   23.00    7.70
   6   3   1   22.70    8.00
   6   3   1   -3.10   17.60
   6   3   1   28.60    9.40
   6   3   1   20.20    7.00
   6   3   1   14.70    3.60
   6   3   1   14.40    8.10
  -7  -3  -1   21.20    5.00
  -7  -3  -1   26.20    7.50
  -7  -3  -1   28.40    3.40
  -7  -3  -1   28.10    7.50
  -7  -3  -1   17.60    7.90
  -7  -3  -1   26.10    6.70
  -7  -3  -1   36.60    9.70
   7   3   1   23.10    4.10
   7   3   1   30.60   10.30
   7   3   1    3.00   13.80
   7   3   1   28.90    7.90
   7   3   1   14.70    9.20
   7   3   1   55.09   10.30
   7   3   1   27.80    8.90
  -8  -3  -1   91.19   13.20
  -8  -3  -1   92.09   12.80
  -8  -3  -1   72.39    8.80
   8   3   1   71.79   13.70
   8   3   1   87.89   15.50
   8   3   1   73.99   14.10
   8   3   1   98.79   14.10
   8   3   1  103.79   14.60
   8   3   1   85.29    8.20
  -9  -3  -1   -4.70    4.90
  -9  -3  -1    2.50    4.20
  -9  -3  -1  -11.50    6.10
  -9  -3  -1   -6.10    4.80
   9   3   1   -8.90    6.60
   9   3   1   -0.70    8.80
   9   3   1    1.10    6.90
   9   3   1    3.30    3.70
   9   3   1    6.20    7.10
   9   3   1   11.90   10.10
 -10  -3  -1    3.20    5.40
 -10  -3  -1    4.80    4.80
 -10  -3  -1   -0.70    7.60
 -10  -3  -1    7.80    7.50
  10   3   1   17.10    7.90
  10   3   1    8.30    8.00
  10   3   1    0.30    8.20
  10   3   1    9.80    4.60
  10   3   1    1.40   10.30
  10   3   1    9.40    9.30
  11  -4  -1   -5.10    7.20
  11  -4  -1   11.60    8.80
 -11   4   1    6.60    5.80
 -11   4   1    2.70    6.70
  10  -4  -1   14.90    8.40
  10  -4  -1   27.00    9.40
  10  -4  -1   30.30   11.20
 -10   4   1   33.50    7.90
   9  -4  -1    3.90    8.30
   9  -4  -1   -7.00    5.60
   9  -4  -1   -2.00    6.90
  -9   4   1    5.20    5.60
  -9   4   1    0.90    5.50
  -9   4   1   -7.70    4.50
  -9   4   1   -2.10    4.60
   8  -4  -1  260.57   24.50
   8  -4  -1  249.08   20.90
   8  -4  -1  249.97   22.60
  -8   4   1  233.28   18.30
  -8   4   1  233.78   18.40
  -8   4   1  241.88   19.00
  -8   4   1  252.27   18.90
   7  -4  -1  100.09   15.00
   7  -4  -1  109.49   14.30
   7  -4  -1   88.49   12.30
  -7   4   1   98.39   10.40
  -7   4   1   85.19    9.80
  -7   4   1  104.59   10.50
  -7   4   1   93.49   10.50
   6  -4  -1   67.79    8.30
   6  -4  -1   53.79    7.20
   6  -4  -1   53.39   11.00
   6  -4  -1   69.29    8.10
   6  -4  -1   57.19   10.90
   6  -4  -1   59.99    7.60
   6  -4  -1   49.99    8.90
  -6   4   1   52.49    7.40
  -6   4   1   49.20    7.40
  -6   4   1   64.99    8.00
  -6   4   1   63.19    8.10
   5  -4  -1   44.50    4.30
   5  -4  -1   35.90    3.70
   5  -4  -1   48.70    4.50
   5  -4  -1   54.29    6.90
   5  -4  -1   42.80    3.70
   5  -4  -1   38.20    9.30
   5  -4  -1   48.40    6.30
   5  -4  -1   57.69    8.30
   5  -4  -1   44.30    8.40
  -5   4   1   47.40    4.00
  -5   4   1   40.30    7.50
  -5   4   1   47.90    3.70
  -5   4   1   47.60    4.10
  -5   4   1   44.60    6.60
   4  -4  -1  419.66   27.40
   4  -4  -1  429.36   27.40
   4  -4  -1  434.06   27.20
   4  -4  -1  480.65   27.70
   4  -4  -1  426.96   27.10
   4  -4  -1  397.36   30.80
   4  -4  -1  479.55   28.00
  -4   4   1  464.45   30.80
  -4   4   1  482.95   28.20
  -4   4   1  450.35   27.00
  -4   4   1  483.15   28.10
  -4   4   1  441.96   27.00
  -4   4   1  411.06   27.40
  -4   4   1  459.65   27.00
   3  -4  -1  164.38   11.40
   3  -4  -1  177.08   12.00
   3  -4  -1  152.08   12.20
   3  -4  -1  163.48   12.20
   3  -4  -1  153.18   13.60
   3  -4  -1  151.28   12.30
   3  -4  -1  153.48   12.70
   3  -4  -1  184.38   12.30
  -3   4   1  151.78   11.70
  -3   4   1  166.08   12.20
  -3   4   1  149.29   14.10
  -3   4   1  154.78   12.00
  -3   4   1  151.18   11.70
  -3   4   1  167.18   11.80
   2  -4  -1  108.79   10.10
   2  -4  -1  102.29   12.50
   2  -4  -1   84.49    9.50
   2  -4  -1  116.09   10.30
   2  -4  -1  113.59    9.00
   2  -4  -1  113.19    8.80
   2  -4  -1  130.49   11.50
   2  -4  -1  109.09    9.90
  -2   4   1  107.79   11.60
  -2   4   1  130.59   10.20
  -2   4   1  110.09    9.70
  -2   4   1   89.99    8.50
  -2   4   1  120.79   10.10
   1  -4  -1  648.94   41.00
   1  -4  -1  630.84   40.70
   1  -4  -1  608.94   40.60
   1  -4  -1  705.73   41.20
   1  -4  -1  684.13   40.90
  -1   4   1  637.04   40.60
  -1   4   1  688.53   42.70
  -1   4   1  678.33   41.10
  -1   4   1  700.13   41.00
  -1   4   1  587.24   38.50
  -1   4   1  701.73   41.20
  -1   4   1  673.33   40.60
   0  -4  -1  367.06   24.60
   0  -4  -1  338.07   24.00
   0  -4  -1  364.46   24.40
   0  -4  -1  321.67   24.30
   0  -4  -1  368.46   24.80
   0   4   1  347.37   24.40
   0   4   1  377.96   24.70
   0   4   1  346.47   24.60
   0   4   1  364.26   24.90
   0   4   1  333.07   21.40
   0   4   1  371.36   24.40
   0   4   1  369.46   27.60
  -1  -4  -1  474.05   30.40
  -1  -4  -1  475.35   30.50
  -1  -4  -1  394.46   32.60
  -1  -4  -1  407.96   29.80
  -1  -4  -1  482.15   30.40
  -1  -4  -1  422.06   29.90
   1   4   1  483.25   30.80
   1   4   1  460.65   30.40
   1   4   1  446.76   34.80
   1   4   1  459.25   30.30
   1   4   1  444.86   30.60
   1   4   1  480.05   30.40
  -2  -4  -1  109.09   12.20
  -2  -4  -1  120.79   12.30
  -2  -4  -1  140.09   13.10
  -2  -4  -1  134.19   13.30
  -2  -4  -1  123.19   11.90
  -2  -4  -1  132.09   13.20
   2   4   1  114.19   13.30
   2   4   1  138.19   14.20
   2   4   1  131.99   12.70
   2   4   1  158.98   23.20
   2   4   1  125.99   13.10
   2   4   1  134.39   13.40
  -3  -4  -1  751.22   49.20
  -3  -4  -1  789.82   49.40
  -3  -4  -1  778.42   49.50
  -3  -4  -1  767.32   47.70
  -3  -4  -1  788.32   49.70
  -3  -4  -1  799.52   50.09
   3   4   1  807.62   50.49
   3   4   1  836.62   57.19
   3   4   1  741.33   50.19
   3   4   1  767.72   49.99
   3   4   1  776.72   50.09
   3   4   1  816.72   50.09
  -4  -4  -1  152.88   12.60
  -4  -4  -1  149.29   14.40
  -4  -4  -1  150.98   14.60
  -4  -4  -1  155.78   17.00
  -4  -4  -1  167.58   15.50
  -4  -4  -1  157.28   15.50
   4   4   1  142.19   15.20
   4   4   1  132.19   14.90
   4   4   1  160.18   23.40
   4   4   1  169.18   16.10
   4   4   1  191.68   16.20
   4   4   1  162.48   15.20
  -5  -4  -1  271.07   22.50
  -5  -4  -1  260.67   18.80
  -5  -4  -1  277.97   21.60
  -5  -4  -1  243.38   28.70
  -5  -4  -1  291.27   22.80
  -5  -4  -1  288.67   22.10
   5   4   1  303.67   23.20
   5   4   1  230.38   21.80
   5   4   1  300.07   23.30
   5   4   1  251.27   23.00
   5   4   1  267.87   30.10
   5   4   1  269.87   22.30
  -6  -4  -1   57.49   10.60
  -6  -4  -1   51.69   11.20
  -6  -4  -1   44.20    9.10
  -6  -4  -1   67.79   11.70
  -6  -4  -1   53.79    9.20
  -6  -4  -1   56.49    6.60
  -6  -4  -1   38.60    7.30
  -6  -4  -1   49.30    6.70
   6   4   1   63.09   11.80
   6   4   1   37.30   11.10
   6   4   1   31.10   18.20
   6   4   1   38.10   17.00
   6   4   1   51.89   10.80
   6   4   1   56.09   11.90
   6   4   1   48.00    5.50
  -7  -4  -1    7.20    3.10
  -7  -4  -1   -0.30    3.50
  -7  -4  -1    1.00    5.10
  -7  -4  -1    6.70    6.90
  -7  -4  -1    0.10    6.60
  -7  -4  -1    9.90    7.60
  -7  -4  -1    4.60    6.20
   7   4   1    7.80    6.80
   7   4   1    5.90    2.90
   7   4   1    8.40    9.10
  -8  -4  -1   56.79    9.80
  -8  -4  -1   72.89    8.50
  -8  -4  -1   89.69   13.00
   8   4   1   70.49   14.10
   8   4   1   86.69   15.10
   8   4   1   92.09   14.50
   8   4   1   76.09   14.80
  -9  -4  -1   35.30   10.20
  -9  -4  -1   19.40    5.20
  -9  -4  -1    8.70    6.50
  -9  -4  -1   24.90    8.80
   9   4   1   25.20    4.90
   9   4   1   32.50   13.50
   9   4   1   14.10    9.60
   9   4   1   22.90   10.30
   9   4   1   38.10   12.20
  10  -5  -1   25.80   10.20
  10  -5  -1   27.70    9.60
  10  -5  -1   27.80   10.90
 -10   5   1   24.20    8.70
 -10   5   1   28.50    7.90
 -10   5   1   39.00    8.60
   9  -5  -1   -1.10    5.70
   9  -5  -1   11.40    9.00
   9  -5  -1    0.30    8.00
  -9   5   1   16.10    6.80
  -9   5   1    1.10    5.60
  -9   5   1    0.40    5.50
   8  -5  -1   -9.00    6.20
   8  -5  -1  -10.90    4.00
   8  -5  -1   -3.20    6.40
  -8   5   1   -3.50    4.60
  -8   5   1   -8.60    4.40
   7  -5  -1   38.10    8.40
   7  -5  -1   44.10   11.10
   7  -5  -1   39.00   10.40
  -7   5   1   44.80    7.70
  -7   5   1   55.99    8.70
  -7   5   1   36.80    7.30
   6  -5  -1   22.40    4.90
   6  -5  -1   27.90    8.40
   6  -5  -1   11.50    7.80
   6  -5  -1   19.50    3.10
   6  -5  -1   30.40    3.80
  -6   5   1   27.50    5.70
  -6   5   1   16.80    5.20
  -6   5   1   18.10    2.50
  -6   5   1   17.80    5.80
   5  -5  -1   16.00    4.50
   5  -5  -1   14.00    3.40
   5  -5  -1   14.70    4.30
   5  -5  -1   20.40    4.60
   5  -5  -1   10.80    4.50
   5  -5  -1   18.10    5.20
  -5   5   1    8.90    3.60
  -5   5   1   13.10    3.30
  -5   5   1   13.60    4.50
  -5   5   1   20.60    6.10
  -5   5   1   18.30    5.20
  -5   5   1   20.70    6.80
   4  -5  -1   31.10    5.50
   4  -5  -1   49.60    7.90
   4  -5  -1   26.90    5.90
   4  -5  -1   28.60    7.90
   4  -5  -1   37.90    5.40
   4  -5  -1   35.00    6.60
   4  -5  -1   38.00    6.00
   4  -5  -1   31.30    6.00
   4  -5  -1   39.10    6.80
  -4   5   1   40.50    6.00
  -4   5   1   39.60    5.70
  -4   5   1   45.30    6.10
  -4   5   1   32.80    7.20
  -4   5   1   40.30    6.10
  -4   5   1   39.50    6.00
  -4   5   1   36.70    6.70
   3  -5  -1   57.19    8.30
   3  -5  -1   66.59    8.50
   3  -5  -1   71.59    8.70
   3  -5  -1   66.59    7.30
   3  -5  -1   62.09    8.90
   3  -5  -1   60.39    7.30
   3  -5  -1   86.99   13.50
   3  -5  -1   60.19    9.40
  -3   5   1   73.89    8.80
  -3   5   1   62.89    7.90
  -3   5   1   64.39    7.50
  -3   5   1   57.89    7.20
  -3   5   1   56.99    8.00
  -3   5   1   67.99    7.90
  -3   5   1   59.89   10.00
   2  -5  -1  827.72   46.20
   2  -5  -1  822.72   48.40
   2  -5  -1  728.13   48.40
   2  -5  -1  791.42   48.40
   2  -5  -1  719.93   50.89
   2  -5  -1  725.03   47.80
   2  -5  -1  808.12   48.10
  -2   5   1  774.92   50.09
  -2   5   1  781.22   47.80
  -2   5   1  788.62   47.90
  -2   5   1  774.52   47.40
  -2   5   1  783.52   47.70
   1  -5  -1   59.69    9.50
   1  -5  -1   54.89    9.20
   1  -5  -1   57.69    8.90
   1  -5  -1   48.40    8.80
   1  -5  -1   41.50    8.20
  -1   5   1   43.80    9.30
  -1   5   1   52.59    6.20
  -1   5   1   48.20    8.50
  -1   5   1   63.89    9.50
  -1   5   1   61.09    8.60
  -1   5   1   69.79    9.20
   0  -5  -1   28.40    7.30
   0  -5  -1   20.10    6.90
   0  -5  -1   13.30    6.00
   0  -5  -1   18.90    7.10
   0   5   1   13.90    5.70
   0   5   1   16.60    7.00
   0   5   1   22.30    6.70
   0   5   1   21.20    6.60
   0   5   1    6.10    5.50
   0   5   1   29.40   13.00
   0   5   1   15.40    3.60
  -1  -5  -1   10.60    6.10
  -1  -5  -1    3.50    5.80
  -1  -5  -1    9.60    6.50
  -1  -5  -1    2.40   10.80
  -1  -5  -1    1.40    6.30
  -1  -5  -1    7.60    5.90
   1   5   1    4.90    5.90
   1   5   1   14.30    7.00
   1   5   1   16.20   12.40
   1   5   1   22.30    6.20
   1   5   1    2.00    5.90
   1   5   1   -2.40    5.70
  -2  -5  -1   27.60    7.60
  -2  -5  -1   28.80    7.10
  -2  -5  -1   35.70    8.40
  -2  -5  -1   14.70    6.60
  -2  -5  -1   21.80    7.60
   2   5   1   28.00    8.90
   2   5   1   32.70    8.90
   2   5   1   23.90    8.30
   2   5   1   32.20   12.50
   2   5   1   40.10    9.40
   2   5   1   31.30    7.80
  -3  -5  -1   20.40    6.80
  -3  -5  -1   11.00    6.00
  -3  -5  -1   24.10    7.50
  -3  -5  -1   11.00    5.10
  -3  -5  -1   21.20    7.50
  -3  -5  -1   19.30    6.70
   3   5   1   25.00   12.70
   3   5   1   19.60    8.30
   3   5   1   26.60    8.60
   3   5   1   21.40    7.20
   3   5   1   11.50    6.90
   3   5   1   17.40    7.60
  -4  -5  -1  291.67   23.70
  -4  -5  -1  293.87   23.80
  -4  -5  -1  251.97   22.20
  -4  -5  -1  296.37   23.20
  -4  -5  -1  311.07   23.10
  -4  -5  -1  265.77   20.90
   4   5   1  317.47   24.60
   4   5   1  305.87   24.70
   4   5   1  319.67   31.80
   4   5   1  307.27   24.30
   4   5   1  240.88   23.70
   4   5   1  295.57   23.90
  -5  -5  -1   49.90    8.30
  -5  -5  -1   70.19   12.30
  -5  -5  -1   51.19   13.60
  -5  -5  -1   42.10    9.90
  -5  -5  -1   71.29   11.60
  -5  -5  -1   54.09   17.90
   5   5   1   47.40   11.60
   5   5   1   55.29   11.30
   5   5   1   38.50   18.20
   5   5   1   52.39   12.40
   5   5   1   59.19   11.70
   5   5   1   60.29   12.50
  -6  -5  -1    3.10    6.90
  -6  -5  -1   -0.60    6.40
  -6  -5  -1    2.20    6.80
  -6  -5  -1    2.80    8.20
  -6  -5  -1    2.40    6.50
   6   5   1   14.20    7.10
   6   5   1   -1.90    2.60
   6   5   1  -29.40   14.20
   6   5   1    2.80    7.40
   6   5   1    5.90    9.20
  -7  -5  -1   -4.60    6.10
  -7  -5  -1   -7.60    4.30
  -7  -5  -1    0.50    4.00
  -7  -5  -1    8.30    8.00
  -7  -5  -1    2.10    4.50
   7   5   1   10.40    8.60
   7   5   1   10.50    9.30
   7   5   1    2.50    2.90
   7   5   1    2.40    8.20
   7   5   1    6.10    8.30
   7   5   1    6.50    7.50
  -8  -5  -1   30.40    7.20
  -8  -5  -1   12.00    8.50
  -8  -5  -1   23.20    3.60
  -8  -5  -1   16.40   10.20
   8   5   1   21.20   11.90
   8   5   1   22.70    4.30
   8   5   1   16.30    9.80
   8   5   1   50.39   14.20
   8   5   1   24.60   12.00
   8   5   1   17.90   10.40
  -9  -5  -1    1.90    6.10
  -9  -5  -1   -0.10    7.40
   9   5   1    1.80    9.60
   9   5   1  -10.60    9.80
   9   5   1   -9.40    8.80
   9   5   1    5.40    8.50
   9   5   1    2.90    3.50
  10  -6  -1    0.50    8.20
  10  -6  -1   17.90    8.20
  10  -6  -1   25.50    9.90
 -10   6   1    2.90    5.60
 -10   6   1   10.70    6.60
   9  -6  -1    9.70    6.00
   9  -6  -1    3.10    8.60
  -9   6   1    1.50    5.40
   8  -6  -1   12.40    9.20
   8  -6  -1    3.70    7.80
   8  -6  -1   -4.60    5.30
  -8   6   1    8.20    5.60
  -8   6   1    5.70    5.50
   7  -6  -1   45.40   11.60
   7  -6  -1   64.59   12.50
  -7   6   1   43.20    7.60
  -7   6   1   41.10    8.00
   6  -6  -1  422.06   28.50
   6  -6  -1  440.26   34.50
   6  -6  -1  434.26   26.90
   6  -6  -1  418.56   26.90
   6  -6  -1  462.65   27.90
  -6   6   1  438.26   28.90
  -6   6   1  446.76   26.60
  -6   6   1  472.25   27.10
  -6   6   1  446.46   26.90
  -6   6   1  412.76   28.70
   5  -6  -1  141.89   11.90
   5  -6  -1  153.98   13.70
   5  -6  -1  153.28   17.80
   5  -6  -1  169.48   14.70
   5  -6  -1  175.38   13.60
   5  -6  -1  152.08   12.90
   5  -6  -1  153.98   12.60
  -5   6   1  154.58   12.70
  -5   6   1  156.38   12.20
  -5   6   1  163.38   12.50
  -5   6   1  147.29   12.10
  -5   6   1  133.49   12.50
  -5   6   1  153.88   16.60
  -5   6   1  161.78   11.90
   4  -6  -1   94.09   10.10
   4  -6  -1  118.79   11.30
   4  -6  -1   87.19    8.90
   4  -6  -1  112.89    9.80
   4  -6  -1  110.19   11.00
   4  -6  -1  132.09   16.30
   4  -6  -1  117.09   12.20
   4  -6  -1   99.79   10.70
  -4   6   1  117.19   10.90
  -4   6   1  129.49   11.20
  -4   6   1  112.69   10.40
  -4   6   1  108.49   11.40
  -4   6   1   91.29    9.70
  -4   6   1  114.49   10.30
  -4   6   1   97.89   13.20
   3  -6  -1    2.30    4.10
   3  -6  -1   -4.50    4.80
   3  -6  -1   -1.70    4.10
   3  -6  -1   20.00    5.60
   3  -6  -1   -0.30    6.30
   3  -6  -1   -3.10    4.20
   3  -6  -1    0.30    4.20
  -3   6   1    2.10    4.80
  -3   6   1    3.60    3.60
  -3   6   1   -3.30    4.20
  -3   6   1    0.40    3.90
   2  -6  -1   61.59   12.50
   2  -6  -1   90.29   11.30
   2  -6  -1   77.99   11.40
   2  -6  -1   89.59    8.40
   2  -6  -1   85.19   11.30
   2  -6  -1   96.19   11.90
   2  -6  -1   94.19   12.20
  -2   6   1   82.99   10.70
  -2   6   1   82.99    9.70
  -2   6   1   87.29   10.40
  -2   6   1  105.69   11.10
  -2   6   1   81.19   12.20
  -2   6   1   66.29    7.80
   1  -6  -1   15.80    6.80
   1  -6  -1   27.20    7.60
   1  -6  -1   26.80    8.20
   1  -6  -1   14.30    6.10
   1  -6  -1   18.30    7.70
   1  -6  -1   23.90    9.90
   1  -6  -1   18.10    4.90
  -1   6   1   18.20    4.40
  -1   6   1   25.90   10.20
  -1   6   1   16.60    6.10
  -1   6   1   20.80    7.70
  -1   6   1   23.00    7.10
  -1   6   1   33.30    8.10
  -1   6   1   26.40    7.40
   0  -6  -1    9.10    6.00
   0  -6  -1   11.40    9.70
   0  -6  -1   13.20    7.20
   0  -6  -1   18.00    7.20
   0  -6  -1   12.10    6.90
   0  -6  -1    3.20    6.10
   0   6   1   13.90   10.60
   0   6   1    8.70    3.50
   0   6   1    9.50    5.20
   0   6   1   16.10    7.10
   0   6   1    9.90    7.00
   0   6   1   19.00    7.10
   0   6   1    5.00    5.20
  -1  -6  -1  308.67   23.70
  -1  -6  -1  310.07   24.10
  -1  -6  -1  275.37   23.40
  -1  -6  -1  292.17   23.60
  -1  -6  -1  285.47   24.00
  -1  -6  -1  259.77   26.90
   1   6   1  332.47   23.90
   1   6   1  296.47   23.40
   1   6   1  300.47   23.90
   1   6   1  297.77   29.70
   1   6   1  320.67   24.30
   1   6   1  339.67   25.00
  -2  -6  -1  318.47   25.40
  -2  -6  -1  324.17   25.70
  -2  -6  -1  331.67   25.90
  -2  -6  -1  298.27   24.80
  -2  -6  -1  329.07   24.70
  -2  -6  -1  319.67   25.30
   2   6   1  345.97   26.00
   2   6   1  333.17   25.80
   2   6   1  309.17   25.80
   2   6   1  308.77   25.40
   2   6   1  318.57   25.60
   2   6   1  391.86   35.70
  -3  -6  -1   94.39   14.90
  -3  -6  -1  106.99   17.80
  -3  -6  -1   93.89   14.00
  -3  -6  -1   90.49   13.80
  -3  -6  -1  111.29   15.10
  -3  -6  -1  104.09   12.40
   3   6   1   95.69   14.50
   3   6   1   93.99   16.50
   3   6   1  119.59   15.70
   3   6   1   82.59   14.40
   3   6   1  132.79   16.70
   3   6   1   88.89   20.20
  -4  -6  -1   69.49   10.50
  -4  -6  -1   86.49   13.30
  -4  -6  -1   69.69   11.90
  -4  -6  -1   78.49   13.50
  -4  -6  -1   87.19   14.10
  -4  -6  -1   68.69   12.70
   4   6   1   82.79   14.10
   4   6   1   92.89   15.60
   4   6   1   49.20   19.50
   4   6   1   66.29   13.00
   4   6   1   80.69   14.00
   4   6   1   76.29   13.40
  -5  -6  -1   15.60    8.80
  -5  -6  -1   10.20    8.40
  -5  -6  -1   20.70    8.00
  -5  -6  -1    8.80    6.00
  -5  -6  -1   12.80    7.50
   5   6   1    7.70    8.00
   5   6   1   12.40   10.30
   5   6   1    0.30    6.90
   5   6   1   -1.30    7.10
   5   6   1    9.40   14.40
  -6  -6  -1   38.30   10.30
  -6  -6  -1   45.10   11.70
   6   6   1   44.00   13.00
   6   6   1   55.69   12.70
   6   6   1   31.50   10.70
   6   6   1   36.90   10.90
   6   6   1   38.50   12.20
  -7  -6  -1   44.20    7.90
  -7  -6  -1   61.59   12.30
  -7  -6  -1   38.10   13.00
   7   6   1   53.49   14.90
   7   6   1   49.30   13.30
   7   6   1   48.50    5.70
   7   6   1   63.89   15.50
   7   6   1   64.89   13.80
   7   6   1   45.80   12.60
  -8  -6  -1    5.80    4.10
  -8  -6  -1    8.20    9.20
  -8  -6  -1    4.60    4.00
  -8  -6  -1   15.00    8.90
  -8  -6  -1    4.30    6.20
   8   6   1   26.40   13.60
   8   6   1    8.70    3.30
   8   6   1   28.80   12.40
   8   6   1   -0.10   10.50
   8   6   1   11.80   10.50
   8   6   1   18.30   10.70
   9  -7  -1    4.60   10.40
   9  -7  -1   -1.90    8.80
   9  -7  -1    4.80    6.50
  -9   7   1   19.60    7.30
  -9   7   1   12.40    6.50
   8  -7  -1   37.70    8.70
   8  -7  -1   14.90   10.40
   8  -7  -1   33.80   11.60
   8  -7  -1   16.70    8.00
  -8   7   1   16.70    6.20
  -8   7   1   33.90    7.90
   7  -7  -1   24.70    4.90
   7  -7  -1   20.80    7.80
   7  -7  -1   20.90    4.60
   7  -7  -1   28.90   11.80
   7  -7  -1   24.10    3.30
   7  -7  -1   20.50    3.20
   7  -7  -1   20.60   10.70
  -7   7   1   24.60    4.00
  -7   7   1   28.50    3.90
  -7   7   1   23.40    6.70
  -7   7   1   21.00    6.70
   6  -7  -1   13.70    5.50
   6  -7  -1    9.00    6.30
   6  -7  -1   20.40    4.90
   6  -7  -1   11.50    8.50
   6  -7  -1   17.60    4.10
   6  -7  -1   14.60    5.90
  -6   7   1   15.70    4.90
  -6   7   1   12.40    4.50
  -6   7   1    9.50    6.60
  -6   7   1   12.30    4.00
  -6   7   1   11.70    6.00
  -6   7   1   18.50    5.80
   5  -7  -1   20.00    6.40
   5  -7  -1   21.00    5.60
   5  -7  -1   19.30    7.20
   5  -7  -1   15.80    6.80
   5  -7  -1   26.40    9.40
   5  -7  -1   17.00    6.50
  -5   7   1   17.50    7.80
  -5   7   1   11.90    5.30
  -5   7   1   30.30    6.60
  -5   7   1   27.10    6.60
  -5   7   1   24.70    6.10
  -5   7   1   17.10    5.40
  -5   7   1   30.50    6.90
   4  -7  -1   17.80    7.40
   4  -7  -1   15.10    6.20
   4  -7  -1   24.50    6.50
   4  -7  -1    9.50    6.00
   4  -7  -1   16.00    9.20
   4  -7  -1   22.30    6.80
   4  -7  -1   11.70    4.00
  -4   7   1   23.00    5.80
  -4   7   1   16.10    5.60
  -4   7   1   14.70    5.20
  -4   7   1   18.20    5.40
  -4   7   1   15.40    5.90
  -4   7   1   21.50    6.60
  -4   7   1    2.20    6.40
   3  -7  -1  151.48   14.10
   3  -7  -1  122.19   18.60
   3  -7  -1  126.79   14.40
   3  -7  -1  157.48   12.00
   3  -7  -1  137.39   24.40
   3  -7  -1  125.99   13.90
   3  -7  -1  150.48   14.90
  -3   7   1  146.69   13.10
  -3   7   1  153.88   13.80
  -3   7   1  145.39   14.20
  -3   7   1  122.89   11.60
  -3   7   1  126.09   15.80
   2  -7  -1   29.50    7.90
   2  -7  -1   20.80    7.00
   2  -7  -1   16.10    6.80
   2  -7  -1    3.80    6.00
   2  -7  -1   22.90    4.80
   2  -7  -1   10.50   10.80
   2  -7  -1   10.80    6.30
  -2   7   1   18.20    6.10
  -2   7   1   26.90    8.80
  -2   7   1   18.70    7.50
  -2   7   1   15.90    7.00
  -2   7   1   29.20    6.90
  -2   7   1   11.20    4.70
   1  -7  -1   62.09   11.20
   1  -7  -1   49.00   14.50
   1  -7  -1   57.19   10.60
   1  -7  -1   60.19   11.10
   1  -7  -1   57.09   10.60
   1  -7  -1   63.49    9.00
   1  -7  -1   85.39   13.20
  -1   7   1   56.19   10.60
  -1   7   1   55.99   10.40
  -1   7   1   79.99   15.50
  -1   7   1   78.69   11.30
  -1   7   1   58.29   11.00
  -1   7   1   57.49    9.80
  -1   7   1   52.99    7.00
   0  -7  -1  150.48   15.50
   0  -7  -1  137.39   14.80
   0  -7  -1  161.18   16.00
   0  -7  -1  132.09   17.20
   0  -7  -1  135.29   21.70
   0  -7  -1  150.48   15.70
   0   7   1  134.89   14.80
   0   7   1  139.89   14.50
   0   7   1  127.19   15.10
   0   7   1  173.08   22.60
   0   7   1  153.98   15.80
   0   7   1  126.99   10.80
   0   7   1  142.39   15.40
  -1  -7  -1   19.00    8.90
  -1  -7  -1   41.60   10.00
  -1  -7  -1   27.10    8.30
  -1  -7  -1   32.40   10.10
  -1  -7  -1   31.00   12.40
  -1  -7  -1   27.20    8.70
   1   7   1   38.90    9.60
   1   7   1   32.90    8.40
   1   7   1   44.50   10.30
   1   7   1   27.50    4.90
   1   7   1   30.20   15.00
   1   7   1   20.20    7.00
  -2  -7  -1  188.28   18.50
  -2  -7  -1  199.98   18.90
  -2  -7  -1  206.58   19.90
  -2  -7  -1  194.88   19.70
  -2  -7  -1  155.68   18.70
  -2  -7  -1  161.18   18.20
   2   7   1  174.78   19.20
   2   7   1  214.28   20.90
   2   7   1  217.88   20.20
   2   7   1  196.38   18.90
  -3  -7  -1  262.27   22.90
  -3  -7  -1  243.18   23.00
  -3  -7  -1  244.68   22.30
  -3  -7  -1  252.17   22.30
  -3  -7  -1  256.17   23.70
  -3  -7  -1  256.07   22.30
   3   7   1  238.58   22.60
   3   7   1  253.87   23.70
   3   7   1  269.37   36.30
   3   7   1  210.28   23.00
   3   7   1  270.07   24.00
   3   7   1  330.17   25.50
  -4  -7  -1  113.99   17.10
  -4  -7  -1  118.19   17.00
  -4  -7  -1   85.09   12.70
  -4  -7  -1   77.19   13.60
  -4  -7  -1   83.09   16.90
   4   7   1   89.39   15.80
   4   7   1   62.49   13.50
   4   7   1   96.09   17.00
  -5  -7  -1   56.59   12.40
  -5  -7  -1   31.70   11.10
  -5  -7  -1   55.59   10.50
   5   7   1   17.40   10.40
   5   7   1   44.40   12.70
   5   7   1   21.80   11.20
   5   7   1   26.70   11.70
   5   7   1   25.80   11.10
  -6  -7  -1   -1.80    9.90
  -6  -7  -1    7.10    7.30
  -6  -7  -1    7.50    8.60
   6   7   1   10.30   18.90
   6   7   1    0.60   10.10
   6   7   1   14.60    9.70
   6   7   1   17.40   10.60
   6   7   1   12.60   13.80
  -7  -7  -1   28.50   12.30
  -7  -7  -1   20.20    7.20
  -7  -7  -1   51.19   12.40
  -7  -7  -1   30.90    8.30
   7   7   1   19.90   13.20
   7   7   1   40.90   12.60
   7   7   1   47.20   14.50
   7   7   1   30.90    4.30
   7   7   1   30.00   12.40
   7   7   1   53.59   13.50
   9  -8  -1   30.30    8.30
   9  -8  -1   -5.10   10.70
   9  -8  -1   27.00   11.30
  -9   8   1   14.30    7.10
  -9   8   1   16.70    7.00
   8  -8  -1   28.90   13.40
   8  -8  -1   13.50   11.00
   8  -8  -1   19.10    8.80
  -8   8   1   42.00    8.10
  -8   8   1   39.30    8.10
   7  -8  -1   34.50   13.20
   7  -8  -1   47.80    7.80
   7  -8  -1   61.39    8.50
   7  -8  -1   89.39   17.00
   7  -8  -1   57.19    7.00
   7  -8  -1   49.80   10.40
   7  -8  -1   50.19    6.60
  -7   8   1   49.40    6.90
  -7   8   1   53.19    6.40
  -7   8   1   51.59    8.60
  -7   8   1   56.79    9.20
  -7   8   1   63.69    7.30
   6  -8  -1   29.60   11.30
   6  -8  -1   35.90    7.50
   6  -8  -1   17.00    8.70
   6  -8  -1   27.60    8.00
   6  -8  -1   32.50    7.00
  -6   8   1   36.50   10.40
  -6   8   1   23.70    5.60
  -6   8   1   22.40    6.10
  -6   8   1   32.20    6.80
  -6   8   1   18.10    6.00
  -6   8   1   22.20    6.70
   5  -8  -1   13.00    9.50
   5  -8  -1   25.20    8.00
   5  -8  -1   30.30   13.80
   5  -8  -1   32.40    7.70
   5  -8  -1   26.10    8.00
   5  -8  -1   18.90    6.20
  -5   8   1   16.00    6.00
  -5   8   1   18.80    6.60
  -5   8   1   35.20    7.70
  -5   8   1   14.30    8.50
  -5   8   1   17.80    6.50
  -5   8   1   17.00    6.90
  -5   8   1   29.50    7.90
   4  -8  -1   48.50   10.40
   4  -8  -1   65.99   12.00
   4  -8  -1   56.49   11.10
   4  -8  -1   44.40   10.00
   4  -8  -1   43.70    9.00
   4  -8  -1   57.09   15.50
  -4   8   1   48.70    9.40
  -4   8   1   52.09    9.10
  -4   8   1   51.99   15.90
  -4   8   1   45.40    9.60
  -4   8   1   33.10    7.00
  -4   8   1   38.60   10.70
  -4   8   1   42.60    7.70
   3  -8  -1   20.50    8.30
   3  -8  -1   13.50   11.80
   3  -8  -1   34.60    8.20
   3  -8  -1   38.80    8.70
   3  -8  -1   44.10    9.70
   3  -8  -1   24.40    7.20
  -3   8   1   38.40   10.70
  -3   8   1   36.00   11.30
  -3   8   1   36.90    7.00
  -3   8   1   22.70    7.70
  -3   8   1   45.00    9.70
  -3   8   1   31.10    8.70
   2  -8  -1   -4.10    5.90
   2  -8  -1    4.90    5.90
   2  -8  -1   -1.30   11.60
   2  -8  -1    5.20    6.70
   2  -8  -1   -6.80    5.40
   2  -8  -1   12.70    7.50
  -2   8   1  -10.20    6.30
  -2   8   1    1.80    4.20
  -2   8   1   -1.10    6.30
  -2   8   1    0.30    5.30
  -2   8   1    2.40    7.70
   1  -8  -1   -4.50   13.30
   1  -8  -1   11.30    7.20
   1  -8  -1    3.90    6.50
   1  -8  -1   -1.70    7.00
   1  -8  -1    4.90    7.50
   1  -8  -1   -0.10    3.70
   1  -8  -1   -7.10    6.10
  -1   8   1    3.20    5.50
  -1   8   1    5.30   10.70
  -1   8   1    7.20    7.40
  -1   8   1   -5.10    3.70
  -1   8   1    4.30    5.90
  -1   8   1    3.30    7.60
  -1   8   1    2.20    6.40
   0  -8  -1  128.39   15.10
   0  -8  -1  119.29   16.60
   0  -8  -1  130.29   15.80
   0  -8  -1  141.39   16.60
   0  -8  -1  123.59   16.70
   0  -8  -1  128.59   11.90
   0  -8  -1  153.08   24.80
   0   8   1  153.18   16.10
   0   8   1  118.39   11.00
   0   8   1  114.59   16.40
   0   8   1  158.68   16.60
   0   8   1  102.09   14.90
   0   8   1  147.59   24.10
   0   8   1  132.29   16.00
  -1  -8  -1   61.79   12.60
  -1  -8  -1   52.09   12.00
  -1  -8  -1   55.49   12.40
  -1  -8  -1   76.19   18.70
  -1  -8  -1   59.59   12.60
  -1  -8  -1   65.19   12.80
   1   8   1   64.69   12.60
   1   8   1   64.79   13.00
   1   8   1   54.59    7.30
   1   8   1   64.19   12.20
   1   8   1   48.40   11.50
   1   8   1   80.89   14.40
  -2  -8  -1  101.29   13.90
  -2  -8  -1   58.29   13.00
  -2  -8  -1   93.99   14.70
  -2  -8  -1   78.39   14.30
  -2  -8  -1   96.29   15.30
  -2  -8  -1   80.99   14.40
   2   8   1   74.49    7.90
   2   8   1   88.39   14.80
   2   8   1   79.59   16.00
   2   8   1   92.89   23.80
   2   8   1   71.19   13.70
   2   8   1   91.39   14.90
   2   8   1   69.69   12.00
  -3  -8  -1    1.70    6.20
  -3  -8  -1   -3.90    6.10
  -3  -8  -1    2.10    8.70
  -3  -8  -1   -0.20    6.80
  -3  -8  -1   -5.90    8.30
   3   8   1    6.70    8.20
   3   8   1    4.60    8.30
   3   8   1    6.30    9.40
   3   8   1   14.80   10.10
  -4  -8  -1    7.30    9.00
  -4  -8  -1   11.10    8.30
  -4  -8  -1    4.70    7.00
  -4  -8  -1   -3.10    6.50
   4   8   1    9.20    9.60
   4   8   1   -4.20    7.70
   4   8   1    5.60   10.30
   4   8   1    1.80    8.80
   4   8   1    5.80   10.60
  -5  -8  -1   30.90   19.00
  -5  -8  -1   29.10   11.80
  -5  -8  -1   20.90    9.00
   5   8   1   38.20   13.70
   5   8   1   50.79   14.40
   5   8   1   21.60   11.00
   5   8   1   20.80   11.20
   5   8   1   33.10   13.20
  -6  -8  -1   18.30    9.10
  -6  -8  -1   33.70   13.30
  -6  -8  -1   20.90   11.10
   6   8   1   16.80   11.60
   6   8   1   -9.30   12.00
   6   8   1   33.10   11.60
   6   8   1   40.40   14.50
  -7  -8  -1   12.90   11.40
  -7  -8  -1   17.60    9.50
  -7  -8  -1   41.80   13.10
   7   8   1   34.70   14.90
   7   8   1  -14.00   15.40
   8  -9  -1   14.60    2.80
   8  -9  -1   21.10    4.80
   8  -9  -1   31.60   12.90
   8  -9  -1   14.10    4.30
  -8   9   1   15.60    7.10
  -8   9   1   17.00   11.40
   7  -9  -1   10.20    6.10
   7  -9  -1    3.60    4.20
   7  -9  -1   -9.80    7.60
   7  -9  -1   13.60    4.40
   7  -9  -1   12.30    5.90
   7  -9  -1   -3.80    9.70
  -7   9   1   10.40    8.90
  -7   9   1    5.90    6.00
  -7   9   1    6.10    4.60
  -7   9   1   11.40    5.70
   6  -9  -1   37.20    7.90
   6  -9  -1   35.20    8.60
   6  -9  -1   18.00   11.40
   6  -9  -1   30.10    7.40
   6  -9  -1   58.49   10.90
   6  -9  -1   20.90    9.50
  -6   9   1   28.70    7.90
  -6   9   1   36.50    7.60
  -6   9   1   30.40    9.90
  -6   9   1   15.90    6.80
  -6   9   1   28.40    8.10
   5  -9  -1  -12.20    6.70
   5  -9  -1   17.40   12.50
   5  -9  -1   -6.20    6.00
   5  -9  -1   12.30    7.40
   5  -9  -1   16.00    7.00
   5  -9  -1    0.70    5.50
  -5   9   1    7.60    6.90
  -5   9   1   14.20    5.90
  -5   9   1   -7.80    6.10
  -5   9   1   -5.90    5.10
  -5   9   1   -1.40    4.90
  -5   9   1   14.00    7.60
   4  -9  -1    5.70    6.80
   4  -9  -1   -1.70   12.00
   4  -9  -1   22.40    7.30
   4  -9  -1   17.70   14.00
   4  -9  -1   19.10    7.20
   4  -9  -1   22.70    8.90
  -4   9   1   17.40    7.60
  -4   9   1   21.70    6.70
  -4   9   1   -7.30    7.20
  -4   9   1    7.60    5.30
  -4   9   1   10.10    7.80
   3  -9  -1    7.80    7.20
   3  -9  -1   15.80   18.60
   3  -9  -1   -0.90    6.80
   3  -9  -1   15.90    9.20
   3  -9  -1    1.80    6.80
  -3   9   1   11.20    7.60
  -3   9   1    7.50    7.30
  -3   9   1   -4.80    8.60
  -3   9   1   12.60    8.30
  -3   9   1    3.50    4.80
   2  -9  -1   43.50   10.70
   2  -9  -1   66.59   17.30
   2  -9  -1   38.10   12.00
   2  -9  -1   56.09   12.00
  -2   9   1   50.99   13.90
  -2   9   1   37.50    7.50
  -2   9   1   65.69   18.90
  -2   9   1   46.30   11.60
  -2   9   1   40.90   10.60
   1  -9  -1   40.50   12.20
   1  -9  -1   70.49   13.60
   1  -9  -1   42.80   10.30
   1  -9  -1   54.39   11.60
   1  -9  -1   51.59   17.30
   1  -9  -1   46.10   11.70
  -1   9   1   54.49   12.90
  -1   9   1   36.70    7.00
  -1   9   1   61.89   12.70
  -1   9   1   64.29   12.70
  -1   9   1   47.30   11.50
   0  -9  -1    0.40    6.00
   0  -9  -1    3.70    6.80
   0  -9  -1   15.80   18.70
   0  -9  -1   10.20    8.80
   0  -9  -1   -4.10    6.60
   0  -9  -1    8.10    7.90
   0   9   1    6.40    4.30
   0   9   1    3.50    8.90
   0   9   1   -0.40    6.10
   0   9   1   -0.10    7.80
   0   9   1   10.70    7.00
  -1  -9  -1    2.30    6.90
  -1  -9  -1   -0.90    8.00
  -1  -9  -1   56.99   44.40
  -1  -9  -1   11.20    9.70
  -1  -9  -1   11.90    9.40
  -1  -9  -1   -9.30    7.30
   1   9   1    2.80    4.20
   1   9   1   -7.30    8.40
   1   9   1   18.40    6.90
   1   9   1   15.90    7.30
  -2  -9  -1    5.50    7.60
  -2  -9  -1   -1.40    6.90
  -2  -9  -1    7.50    7.90
  -2  -9  -1   13.60    8.70
   2   9   1    7.70    9.60
   2   9   1   -5.20    7.70
   2   9   1   -1.90    9.30
   2   9   1    6.70    4.20
  -3  -9  -1  -13.80    9.30
  -3  -9  -1   -7.80    9.00
  -3  -9  -1    5.00    7.60
  -3  -9  -1   11.40    8.10
   3   9   1    5.70   10.80
   3   9   1    6.70    9.20
   3   9   1    5.10    8.40
   3   9   1    0.30    3.50
   3   9   1   -3.10    9.30
  -4  -9  -1   19.50    9.60
  -4  -9  -1   21.70   11.10
  -4  -9  -1   45.90   12.80
   4   9   1   26.70   12.00
   4   9   1    7.50   11.10
   4   9   1   11.30   13.30
   4   9   1   58.69   14.80
  -5  -9  -1    5.70   11.40
  -5  -9  -1    6.50    8.90
  -5  -9  -1   23.70   10.90
   5   9   1    1.70   11.40
   5   9   1   28.90   13.20
   5   9   1   31.40   11.80
   5   9   1   32.40   16.20
  -6  -9  -1    8.20   10.80
  -6  -9  -1   -1.70   11.70
  -6  -9  -1    3.40   11.90
   6   9   1    7.00   15.10
   6   9   1   23.80   26.40
   6   9   1    2.60   12.40
   7 -10  -1  -11.20    8.20
   7 -10  -1   -2.00    6.00
   7 -10  -1    5.00    6.30
   7 -10  -1    4.40    5.40
   7 -10  -1    1.40    6.50
  -7  10   1    6.80    6.70
  -7  10   1    7.40    6.00
  -7  10   1   -4.70   11.10
  -7  10   1   -3.60    5.10
  -7  10   1    1.30    7.10
   6 -10  -1   -1.90    8.30
   6 -10  -1    5.90    6.80
   6 -10  -1    1.00    6.30
   6 -10  -1    5.10    6.40
   6 -10  -1   17.60    8.50
  -6  10   1    6.90    6.20
  -6  10   1   -4.60    8.60
  -6  10   1   10.90    6.40
  -6  10   1   -3.90    5.00
  -6  10   1    6.30    6.50
   5 -10  -1    8.10    6.70
   5 -10  -1   -3.40    8.10
   5 -10  -1    6.60    8.30
   5 -10  -1    3.80    6.90
   5 -10  -1   11.30    7.40
  -5  10   1    7.40    6.90
  -5  10   1    4.30    7.50
  -5  10   1    3.60    5.50
  -5  10   1    0.20    8.10
   4 -10  -1    4.70    9.00
   4 -10  -1   21.30    9.30
   4 -10  -1    7.20    8.00
   4 -10  -1   -9.80   11.30
   4 -10  -1   18.40    8.30
  -4  10   1    9.20    7.90
  -4  10   1   15.20    6.60
  -4  10   1   12.40    9.70
  -4  10   1    8.30    6.10
   3 -10  -1    5.10    8.60
   3 -10  -1   -7.50    7.30
   3 -10  -1  -14.10   10.40
   3 -10  -1   13.20    8.80
   3 -10  -1    8.10    7.10
   3 -10  -1   12.20    8.70
  -3  10   1   -3.50    6.90
  -3  10   1    9.90   10.20
  -3  10   1   13.70    8.00
  -3  10   1    5.90    5.40
   2 -10  -1  -10.00    7.60
   2 -10  -1   -3.70    7.90
   2 -10  -1    5.60    8.00
   2 -10  -1   -8.50    7.00
   2 -10  -1   -8.90   13.30
  -2  10   1  -12.90    9.30
  -2  10   1    9.40    8.90
  -2  10   1    8.20    8.80
  -2  10   1    6.60    5.30
   1 -10  -1   20.10    9.70
   1 -10  -1   -1.10    7.70
   1 -10  -1   17.40    9.80
   1 -10  -1   -3.00   13.60
   1 -10  -1   10.50    9.20
  -1  10   1    0.30    4.60
  -1  10   1    1.00    7.70
  -1  10   1   16.30   10.40
  -1  10   1   17.10   10.10
   0 -10  -1   16.50   10.00
   0 -10  -1    7.20    8.30
   0 -10  -1   -6.30    9.10
   0 -10  -1    2.80    6.90
   0 -10  -1    1.80   13.00
   0  10   1   12.70   10.50
   0  10   1   -5.10    4.40
   0  10   1   21.40   10.10
   0  10   1   14.40    9.20
  -1 -10  -1   39.70   16.40
  -1 -10  -1   44.80   11.80
  -1 -10  -1    1.50    9.60
  -1 -10  -1    6.40    9.90
   1  10   1    5.20    9.00
   1  10   1   13.70    5.00
   1  10   1    5.40    9.40
   1  10   1   49.99   13.90
  -2 -10  -1   16.00    7.80
  -2 -10  -1   13.30   16.00
   2  10   1   20.90    9.40
   2  10   1   11.40   11.20
   2  10   1    6.60   10.40
   2  10   1    3.80    4.90
  -3 -10  -1   15.30    9.50
  -3 -10  -1   -9.80    9.60
   3  10   1    8.60    4.60
   3  10   1    5.60   14.80
   3  10   1    3.60   10.10
   3  10   1    2.30    9.40
  -4 -10  -1    3.10   10.40
  -4 -10  -1    9.00   11.00
   4  10   1    1.90    8.50
   4  10   1   18.10   15.30
   4  10   1   -3.80   10.50
   4  10   1    3.70    4.10
   4  10   1   14.70   10.30
   6 -11  -1   -8.80    6.60
   6 -11  -1  -21.80   12.70
   6 -11  -1   18.20    8.20
  -6  11   1   10.80    6.40
  -6  11   1    9.80    8.20
   5 -11  -1   36.70   11.60
   5 -11  -1   26.60    9.40
   5 -11  -1   34.40   11.10
   5 -11  -1   12.60   14.90
  -5  11   1   31.70   11.00
  -5  11   1   28.10    9.10
  -5  11   1   30.40    8.50
   4 -11  -1   12.50    8.60
   4 -11  -1   37.10   12.20
   4 -11  -1    0.20    8.30
   4 -11  -1    4.60    8.80
   4 -11  -1   -3.60   13.70
  -4  11   1    9.80    6.60
  -4  11   1   14.60    6.80
  -4  11   1   21.20    9.10
  -4  11   1   10.90    9.00
   3 -11  -1    6.40    9.30
   3 -11  -1    1.80    9.00
   3 -11  -1   -2.60    9.30
   3 -11  -1   28.20   16.60
   3 -11  -1   11.70   10.00
  -3  11   1   19.60    9.40
  -3  11   1   11.50    9.20
  -3  11   1   14.40   10.10
   2 -11  -1   19.70   10.60
   2 -11  -1   -6.20   12.30
   2 -11  -1    1.60   14.60
   2 -11  -1   26.60   11.50
   2 -11  -1   21.00    9.20
  -2  11   1   28.00   12.10
  -2  11   1   15.10    6.70
  -2  11   1    9.20   10.00
   1 -11  -1    3.10   10.90
   1 -11  -1   -2.00    9.60
   1 -11  -1   11.20   10.40
   1 -11  -1    9.40    9.50
   1 -11  -1   -8.10   16.20
  -1  11   1    7.90    9.00
  -1  11   1   15.00    9.70
  -1  11   1    5.40    5.40
  -1  11   1   22.90   12.00
   0 -11  -1   12.20   11.70
   0 -11  -1   19.30   11.50
   0 -11  -1   33.60   19.50
   0 -11  -1   19.70   10.30
   0  11   1   22.00   13.00
   0  11   1   12.00    5.60
   0  11   1    3.80    9.50
   0  11   1   28.90   10.80
  -1 -11  -1   10.40   10.20
  -1 -11  -1    2.80   11.30
  -1 -11  -1   13.80   11.50
   1  11   1    0.70    4.00
   1  11   1   19.20   12.40
   1  11   1    4.80    9.10
   1  11   1    8.40   11.30
  -2 -11  -1   20.30    9.70
  -2 -11  -1   -0.50   12.20
  -2 -11  -1   -2.40    8.90
   2  11   1   -0.50   11.50
   2  11   1    4.00    4.60
   2  11   1   10.20   10.50
   2  11   1   -5.30   11.80
  -3 -11  -1    1.70    9.40
   3  11   1   18.00   12.00
   3  11   1   24.90   14.00
   3  11   1   12.10   11.60
   2 -12  -1    4.40   14.80
   2 -12  -1    4.60   10.70
   2 -12  -1   33.30   13.40
   2 -12  -1  -17.00   15.40
   2 -12  -1   -0.70   14.10
  -2  12   1   -5.00   11.40
  -2  12   1   -1.00    4.90
   1 -12  -1    7.40   16.70
   1 -12  -1  -10.60   12.70
   1 -12  -1  -10.40    9.10
  -1  12   1   13.70   11.80
  -1  12   1    9.60   13.80
   1  12  -2   22.70   12.80
   1  12  -2   -6.90    4.60
   1  12  -2    7.50   12.30
   1  12  -2    2.10   13.10
  -1 -12   2   14.60   12.20
  -1 -12   2   10.70   11.30
  -1 -12   2   33.80   24.10
   0  12  -2    6.40    9.60
   0  12  -2    9.30   11.70
   0  12  -2   15.00   10.30
   0  12  -2   10.60    6.30
   0 -12   2   14.50   12.20
   0 -12   2   19.40   14.60
   0 -12   2  -31.70   17.50
   0 -12   2   21.50   11.70
  -1  12  -2   -0.30    9.50
  -1  12  -2    2.20    5.90
  -1  12  -2    4.10   11.20
  -1  12  -2    2.90    9.00
   1 -12   2   16.70   10.90
   1 -12   2    4.30   11.60
   1 -12   2    7.30    8.90
   1 -12   2   -0.10   18.50
  -2  12  -2    3.40   12.40
  -2  12  -2    3.40    5.80
  -2  12  -2  -15.70    9.40
   2 -12   2   13.80   10.20
   2 -12   2  -19.20   17.80
   2 -12   2   -7.70    8.10
   2 -12   2    0.80   11.40
   2 -12   2   15.30   12.60
  -3  12  -2   -8.70   12.00
  -3  12  -2   14.20   10.20
  -3  12  -2    6.40    6.30
  -3  12  -2   29.90    8.10
   3 -12   2    7.90   13.50
   3 -12   2   -3.00   11.50
   3 -12   2   12.60    9.80
   3 -12   2   16.10   11.40
   3 -12   2  -13.80    9.90
   3  11  -2    9.50    9.70
   3  11  -2   20.90   12.60
   3  11  -2    6.30    9.80
  -3 -11   2   22.00    4.60
  -3 -11   2   24.70   13.80
  -3 -11   2   22.60   18.10
  -3 -11   2   12.10   10.60
   2  11  -2   -1.20    9.80
   2  11  -2    8.40    9.30
   2  11  -2    1.70   11.00
   2  11  -2    5.50    5.10
  -2 -11   2   -1.00   12.10
  -2 -11   2    0.50   10.50
  -2 -11   2    6.50    8.10
  -2 -11   2    5.90    3.70
  -2 -11   2   17.30   17.80
   1  11  -2    3.50   11.20
   1  11  -2   -2.70    4.90
   1  11  -2    4.50    9.40
   1  11  -2   -5.50   10.50
  -1 -11   2   30.70   22.10
  -1 -11   2   -0.30    8.30
  -1 -11   2   -0.10    9.90
  -1 -11   2   -1.20   10.00
   0  11  -2   -8.00    7.90
   0  11  -2    2.00   10.80
   0  11  -2    3.80    9.30
   0  11  -2    3.10    5.20
   0 -11   2    3.10   12.70
   0 -11   2    5.20    9.20
   0 -11   2    8.00    9.90
   0 -11   2   -8.90   16.80
  -1  11  -2   34.70   12.40
  -1  11  -2   11.60   11.50
  -1  11  -2   10.80    6.40
  -1  11  -2   20.30   10.50
   1 -11   2   31.30   10.80
   1 -11   2   -2.60   15.40
   1 -11   2    9.80    8.70
   1 -11   2   17.70   11.00
  -2  11  -2    3.40    7.60
  -2  11  -2    7.20   10.30
  -2  11  -2    2.20    8.50
   2 -11   2    4.00    9.60
   2 -11   2    3.00    7.10
   2 -11   2    3.90    9.90
   2 -11   2    0.20    7.70
   2 -11   2    0.00   15.90
   2 -11   2   10.50    9.20
  -3  11  -2   48.00   12.50
  -3  11  -2   51.79    8.70
  -3  11  -2   55.19    9.60
  -3  11  -2   72.49   15.10
   3 -11   2   40.20   21.10
   3 -11   2   45.40   11.60
   3 -11   2   38.70   12.70
   3 -11   2   48.30   12.70
   3 -11   2   56.49   12.50
  -4  11  -2   49.90    9.30
  -4  11  -2   42.60    7.60
  -4  11  -2   58.49   12.60
   4 -11   2   66.69   13.00
   4 -11   2   43.70   19.20
   4 -11   2   49.10   11.30
   4 -11   2   41.30   18.50
   4 -11   2   36.60    9.70
   4 -11   2   38.90   11.00
  -5  11  -2    6.20    5.40
  -5  11  -2    5.60    8.40
  -5  11  -2   13.60    8.80
  -5  11  -2    9.20    5.70
   5 -11   2   15.20    7.90
   5 -11   2  -24.90   12.00
   5 -11   2   -2.40    7.60
   5 -11   2   -4.80    7.50
   5 -11   2    5.40    7.30
   5 -11   2    4.00    9.60
   5  10  -2   30.40   16.20
   5  10  -2  -11.70   13.50
   5  10  -2   29.20   12.20
   5  10  -2    7.40   10.30
  -5 -10   2   17.60   12.60
  -5 -10   2   21.00   11.70
   4  10  -2    1.10   12.70
   4  10  -2   31.50   13.30
   4  10  -2    5.70   11.10
   4  10  -2   12.20   11.40
  -4 -10   2   19.40    3.80
  -4 -10   2   14.80    9.90
  -4 -10   2    8.70    8.30
   3  10  -2   15.10   10.50
   3  10  -2   20.30   10.30
   3  10  -2  -15.80   11.20
   3  10  -2    8.60   11.50
  -3 -10   2   28.70   10.40
  -3 -10   2   11.00    9.00
  -3 -10   2   13.50   11.30
  -3 -10   2    9.00   14.80
   2  10  -2   24.90   12.60
   2  10  -2   12.50   11.50
   2  10  -2   29.00   11.50
   2  10  -2   21.30    9.00
  -2 -10   2   39.20   12.60
  -2 -10   2   -7.80    9.50
  -2 -10   2   16.10    9.80
  -2 -10   2   20.30   17.90
   1  10  -2    5.50   16.20
   1  10  -2   66.59   15.00
   1  10  -2   46.50   13.60
  -1 -10   2   44.40   19.20
  -1 -10   2   43.00   11.70
  -1 -10   2   55.19    7.00
  -1 -10   2   49.60   18.40
  -1 -10   2   30.50   11.70
  -1 -10   2   19.20   21.00
  -1 -10   2   52.39   12.80
   0  10  -2    4.70    9.00
   0  10  -2    6.40    8.10
   0  10  -2    3.50    9.10
   0  10  -2    8.10    5.10
   0 -10   2    5.20    7.70
   0 -10   2   20.30   17.50
   0 -10   2   11.90   10.00
   0 -10   2   14.50    8.50
   0 -10   2    3.00    8.80
  -1  10  -2   -1.30    4.10
  -1  10  -2   11.20    7.60
  -1  10  -2   11.10    8.30
  -1  10  -2  -10.20    8.60
   1 -10   2    2.40    7.80
   1 -10   2   44.50   19.30
   1 -10   2   -5.50    8.00
   1 -10   2    2.80    8.90
   1 -10   2   -4.60    7.50
   1 -10   2  -13.20    6.60
  -2  10  -2   10.70   10.10
  -2  10  -2    1.40    5.00
  -2  10  -2   16.10    8.30
   2 -10   2    4.70    8.50
   2 -10   2    4.90    7.70
   2 -10   2   -3.90    7.60
   2 -10   2    5.40    7.10
   2 -10   2   -0.20    8.10
   2 -10   2   18.60   17.50
  -3  10  -2    7.60    5.40
  -3  10  -2   18.20    8.60
  -3  10  -2   -1.10    4.90
  -3  10  -2    2.70    9.10
   3 -10   2    9.80    7.80
   3 -10   2  -10.20    6.70
   3 -10   2   -4.40    7.70
   3 -10   2   -5.20    6.10
   3 -10   2  -14.10   12.00
   3 -10   2    7.90    8.40
  -4  10  -2   -1.00   12.00
  -4  10  -2   24.60    9.10
  -4  10  -2   10.00    5.70
  -4  10  -2    8.10    5.90
   4 -10   2   -1.10   12.80
   4 -10   2   10.50    7.60
   4 -10   2   16.60    7.40
   4 -10   2    5.10    6.50
   4 -10   2   22.40    9.30
   4 -10   2   15.30    7.80
  -5  10  -2   52.09    8.80
  -5  10  -2   58.39   10.60
  -5  10  -2   44.00    7.70
  -5  10  -2   72.89   10.90
   5 -10   2   40.10   16.50
   5 -10   2   60.49   12.30
   5 -10   2   55.69   11.50
   5 -10   2   48.50    9.80
   5 -10   2   55.39   11.20
   5 -10   2   52.59    9.80
  -6  10  -2    3.00    4.50
  -6  10  -2   12.40    7.10
  -6  10  -2    3.90    5.50
  -6  10  -2    9.70    5.50
   6 -10   2   -4.40    7.00
   6 -10   2   20.70    6.30
   6 -10   2  -10.40    9.80
   6 -10   2   10.70    6.50
   6 -10   2    7.10    7.60
   6 -10   2   -4.90    5.60
  -7  10  -2   21.40    7.20
  -7  10  -2   16.70    6.30
  -7  10  -2    7.30    6.00
   7 -10   2   12.20    5.60
   7 -10   2    8.60    6.40
   7 -10   2   31.40    7.70
   7 -10   2    5.60    6.50
   7 -10   2   -4.50   12.40
   7 -10   2    6.80    5.20
   6   9  -2   11.20   12.30
   6   9  -2    5.70   12.60
   6   9  -2   -0.10   13.00
   6   9  -2  -13.70    8.60
  -6  -9   2  -18.00    9.50
  -6  -9   2    9.60   11.50
   5   9  -2   26.00   14.20
   5   9  -2    6.00   12.50
   5   9  -2   -1.10    9.70
   5   9  -2    7.20   10.00
  -5  -9   2    0.10    6.70
  -5  -9   2   24.00   10.80
  -5  -9   2   13.80    2.70
  -5  -9   2   -1.50    8.20
   4   9  -2   73.39   17.00
   4   9  -2   68.19   14.80
   4   9  -2   58.19   13.50
   4   9  -2   69.89   16.70
  -4  -9   2   59.79    6.00
  -4  -9   2   65.99   15.50
  -4  -9   2  103.49   17.00
  -4  -9   2   49.70   12.10
  -4  -9   2   65.59   13.50
   3   9  -2   37.30   11.20
   3   9  -2   27.40    9.40
   3   9  -2   35.50   12.90
   3   9  -2   32.50   13.60
  -3  -9   2   39.40   11.00
  -3  -9   2   46.00   12.00
  -3  -9   2   38.30    5.10
  -3  -9   2   14.50   18.90
  -3  -9   2   16.30    9.00
   2   9  -2   14.10    8.70
   2   9  -2    2.60    9.50
   2   9  -2   12.90   11.80
   2   9  -2    2.10    9.00
  -2  -9   2    4.40    7.80
  -2  -9   2   -8.00    4.90
  -2  -9   2    2.10    8.80
  -2  -9   2    1.60    3.20
  -2  -9   2    3.40    6.50
  -2  -9   2    0.00    7.10
  -2  -9   2   -6.60    5.40
   1   9  -2   34.40   10.60
   1   9  -2   30.90   11.60
   1   9  -2   31.90   11.30
   1   9  -2   45.40   18.30
   1   9  -2   17.90   11.20
   1   9  -2   29.60   10.10
  -1  -9   2   49.00   30.70
  -1  -9   2   13.20   11.80
  -1  -9   2   35.90   11.40
  -1  -9   2   38.80   12.70
  -1  -9   2   33.80    5.80
  -1  -9   2   37.80   10.50
  -1  -9   2   29.40    9.50
   0   9  -2  134.69   18.30
   0   9  -2  159.58   17.60
   0   9  -2  125.69   21.90
   0   9  -2  141.19   17.00
   0   9  -2  166.28   18.80
   0  -9   2  141.59   26.80
   0  -9   2  175.98   19.30
   0  -9   2  156.18   17.70
   0  -9   2  134.89   15.80
   0  -9   2  157.88   12.20
   0  -9   2  123.99   18.20
   0  -9   2  142.59   21.90
   0  -9   2  132.69   15.90
  -1   9  -2  128.09   17.00
  -1   9  -2  125.99   14.50
  -1   9  -2  120.69   20.10
  -1   9  -2   94.59   15.40
  -1   9  -2  143.29   16.80
  -1   9  -2   88.49   10.40
   1  -9   2   84.69   13.40
   1  -9   2   94.59   15.30
   1  -9   2  110.59   10.50
   1  -9   2   90.49   15.50
   1  -9   2   93.99   14.50
   1  -9   2   92.19   15.20
   1  -9   2   77.19   22.30
  -2   9  -2   77.29   13.30
  -2   9  -2   76.29    9.90
  -2   9  -2  112.29   12.40
  -2   9  -2   82.09   13.30
  -2   9  -2   87.49   14.00
  -2   9  -2   61.19   15.30
   2  -9   2   88.39   13.80
   2  -9   2   77.99   13.40
   2  -9   2   49.50   10.50
   2  -9   2   72.39   15.70
   2  -9   2  113.19   15.70
   2  -9   2   71.19   18.90
  -3   9  -2   88.29    9.30
  -3   9  -2   89.09   13.20
  -3   9  -2   86.29   13.30
  -3   9  -2   64.59    9.60
  -3   9  -2   84.09   12.10
  -3   9  -2   62.69   15.50
   3  -9   2   84.59   15.10
   3  -9   2   89.79   14.30
   3  -9   2   85.09   13.80
   3  -9   2   75.49   13.10
   3  -9   2   64.59   11.10
   3  -9   2   71.79   21.30
  -4   9  -2    8.40    6.40
  -4   9  -2    3.40    5.10
  -4   9  -2  -11.30    5.90
  -4   9  -2    9.90    5.00
  -4   9  -2    8.10    6.60
  -4   9  -2    1.80    6.00
   4  -9   2   -4.50    9.90
   4  -9   2   -2.20    5.70
   4  -9   2   -4.70    6.00
   4  -9   2    4.50    6.00
   4  -9   2   -1.40    6.40
   4  -9   2   -9.20    4.40
  -5   9  -2    4.50    7.10
  -5   9  -2    3.90    6.10
  -5   9  -2    7.70    7.80
  -5   9  -2    7.00    5.80
  -5   9  -2    3.30    4.40
  -5   9  -2    8.80    5.50
   5  -9   2  -20.90   10.60
   5  -9   2    6.30    6.60
   5  -9   2   12.70    7.30
   5  -9   2    8.00    5.80
   5  -9   2   -2.00    4.80
   5  -9   2    2.50    5.90
  -6   9  -2    7.40    5.40
  -6   9  -2    5.90    4.50
  -6   9  -2   10.30    5.50
  -6   9  -2   20.60    6.30
   6  -9   2    0.00    5.20
   6  -9   2   10.60    5.70
   6  -9   2    7.70    6.50
   6  -9   2    2.30    5.20
   6  -9   2    8.00    6.90
   6  -9   2  -10.90    9.90
  -7   9  -2   -3.30    3.90
  -7   9  -2    5.60    4.30
  -7   9  -2    2.40    4.60
  -7   9  -2    0.80    5.60
  -7   9  -2   -2.80    4.20
   7  -9   2    1.10    3.90
   7  -9   2    5.10    4.60
   7  -9   2  -15.20    9.90
   7  -9   2    7.60    5.40
   7  -9   2   -2.40    5.00
   7  -9   2   -4.20    7.50
  -8   9  -2   25.20    6.90
  -8   9  -2   26.30    7.90
   8  -9   2   37.20    5.40
   8  -9   2    4.50   14.90
   8  -9   2   27.70    6.00
   7   8  -2   37.50   16.30
   7   8  -2    1.30   11.60
   7   8  -2   34.70   13.80
   7   8  -2   44.80   15.40
   7   8  -2   24.80   12.30
  -7  -8   2   10.40   10.80
  -7  -8   2   40.10   15.40
  -7  -8   2    2.30   12.10
   6   8  -2   54.69   15.10
   6   8  -2   43.30   15.60
   6   8  -2   49.80   14.40
   6   8  -2   51.59   13.30
   6   8  -2   62.19   14.80
  -6  -8   2   64.49   15.20
  -6  -8   2   59.39   13.00
   5   8  -2   17.20   11.30
   5   8  -2   12.50    9.90
   5   8  -2   26.80   12.20
   5   8  -2    8.40    8.60
   5   8  -2   18.20    9.80
  -5  -8   2   11.70    9.10
  -5  -8   2   -3.10    8.10
  -5  -8   2    6.10    3.80
   4   8  -2   12.30    7.90
   4   8  -2   -2.20    7.00
   4   8  -2    2.50    9.10
   4   8  -2    6.70    9.70
   4   8  -2   16.20    8.40
  -4  -8   2    0.60    7.80
  -4  -8   2   -8.20    8.30
  -4  -8   2    0.30    8.50
  -4  -8   2    2.60    2.50
  -4  -8   2    3.80    8.10
   3   8  -2   13.00    8.40
   3   8  -2    5.40    8.70
   3   8  -2   16.90    9.80
   3   8  -2    4.10    7.30
   3   8  -2   14.70   10.60
  -3  -8   2   12.10    7.30
  -3  -8   2   12.80    7.30
  -3  -8   2   18.20    8.30
  -3  -8   2    7.10    8.10
  -3  -8   2   14.50   15.60
  -3  -8   2   10.40    8.90
  -3  -8   2    8.40    3.10
  -3  -8   2    3.80    8.10
   2   8  -2   29.30   15.60
   2   8  -2    6.20    9.60
   2   8  -2   13.10    7.40
   2   8  -2   11.20    7.80
   2   8  -2    1.40    8.50
   2   8  -2    7.00    8.30
  -2  -8   2    5.10    7.60
  -2  -8   2   15.30    3.90
  -2  -8   2   22.40    8.60
  -2  -8   2    7.30    7.30
  -2  -8   2   12.00    8.90
  -2  -8   2   15.00    9.20
  -2  -8   2   13.30    8.60
  -2  -8   2   23.90   17.00
   1   8  -2   34.20   11.00
   1   8  -2   52.49   10.70
   1   8  -2   36.30   11.40
   1   8  -2   46.80   12.80
  -1  -8   2   53.69   11.80
  -1  -8   2   39.90   11.40
  -1  -8   2   79.59   13.90
  -1  -8   2   89.89   20.70
  -1  -8   2   44.50    9.90
  -1  -8   2   59.49   11.90
  -1  -8   2   58.69    6.60
  -1  -8   2   37.70   11.00
   0   8  -2   62.19   12.30
   0   8  -2  111.19   19.70
   0   8  -2   87.89   18.60
   0   8  -2   86.09   14.20
   0   8  -2   95.69   13.80
   0   8  -2   75.99   12.30
   0  -8   2   54.89   12.00
   0  -8   2   70.79   14.90
   0  -8   2   70.69   12.80
   0  -8   2   65.59   11.40
   0  -8   2   81.79    8.20
   0  -8   2   77.39   13.50
   0  -8   2   79.29   14.10
   0  -8   2   48.30   20.50
  -1   8  -2   61.89    8.20
  -1   8  -2   78.99   13.20
  -1   8  -2   79.19   12.90
  -1   8  -2   81.49   16.60
  -1   8  -2   64.39   10.90
  -1   8  -2   62.69   12.00
  -1   8  -2   94.59   14.80
   1  -8   2   68.89   12.00
   1  -8   2   67.99   12.10
   1  -8   2   81.89   11.60
   1  -8   2   72.69    9.50
   1  -8   2   78.19   13.20
   1  -8   2   63.89   16.50
   1  -8   2   51.29   11.00
   1  -8   2   56.59   17.90
  -2   8  -2   36.60    8.30
  -2   8  -2   25.00    9.20
  -2   8  -2   20.00    8.40
  -2   8  -2   18.80    8.20
  -2   8  -2   17.40    5.70
  -2   8  -2   32.90    8.40
   2  -8   2   31.70   15.90
   2  -8   2   11.30    6.60
   2  -8   2   14.30    9.00
   2  -8   2   20.30    8.40
   2  -8   2   31.40    6.00
   2  -8   2   28.10   11.10
   2  -8   2   22.90    8.30
   2  -8   2   28.60    7.60
  -3   8  -2   33.00    8.70
  -3   8  -2   45.20    8.90
  -3   8  -2   33.60    6.80
  -3   8  -2   34.20    7.00
  -3   8  -2   40.10    9.20
  -3   8  -2   28.80   10.70
   3  -8   2   37.10    9.10
   3  -8   2   27.90    6.70
   3  -8   2   42.80    9.20
   3  -8   2   18.30   11.80
   3  -8   2   26.40    8.50
  -4   8  -2  172.38   17.00
  -4   8  -2  172.68   15.70
  -4   8  -2  176.98   16.20
  -4   8  -2  172.18   20.20
  -4   8  -2  173.18   13.80
  -4   8  -2  171.68   14.60
  -4   8  -2  185.58   16.40
   4  -8   2  190.68   16.50
   4  -8   2  149.29   15.70
   4  -8   2  166.28   16.50
   4  -8   2  174.98   25.50
   4  -8   2  173.88   16.80
  -5   8  -2   53.09    8.00
  -5   8  -2   60.69    9.30
  -5   8  -2   70.69   11.00
  -5   8  -2   57.19    8.90
  -5   8  -2   49.30    9.00
  -5   8  -2   57.19   15.20
  -5   8  -2   72.19    9.70
   5  -8   2   59.39   10.80
   5  -8   2   77.89   18.20
   5  -8   2   51.39    8.80
   5  -8   2   48.10    9.90
   5  -8   2   52.39    9.80
   5  -8   2   59.59    8.60
  -6   8  -2  160.68   20.70
  -6   8  -2  130.79   12.50
  -6   8  -2  154.78   16.70
  -6   8  -2  130.49   11.40
  -6   8  -2  103.49   12.90
  -6   8  -2  129.19   12.00
  -6   8  -2  124.89   12.60
   6  -8   2  125.69   22.60
   6  -8   2  148.39   12.50
   6  -8   2  121.39   12.10
   6  -8   2  134.79   13.10
   6  -8   2  105.69   11.60
   6  -8   2  121.99   12.80
  -7   8  -2    9.90    5.80
  -7   8  -2   -0.70    4.60
  -7   8  -2    8.80    4.20
  -7   8  -2    5.40    3.80
  -7   8  -2   10.50    4.10
   7  -8   2    9.40    5.00
   7  -8   2   -3.00    9.60
   7  -8   2    5.00    6.20
   7  -8   2    5.10    5.30
   7  -8   2   11.70    4.00
   7  -8   2    2.50    3.00
   7  -8   2    7.40    4.80
  -8   8  -2    7.30    6.90
  -8   8  -2    1.40    4.90
  -8   8  -2    5.50    5.40
   8  -8   2   -8.10   10.10
   8   7  -2    5.30   10.50
   8   7  -2   37.00   12.20
   8   7  -2   34.80   21.40
   8   7  -2   -5.30    8.70
   8   7  -2   -0.80   10.60
  -8  -7   2    7.00    9.40
  -8  -7   2   -7.40    7.60
  -8  -7   2    7.50    1.80
  -8  -7   2    8.10    9.70
   7   7  -2    5.90    9.90
   7   7  -2  -14.70    7.10
   7   7  -2   -4.00    7.90
   7   7  -2    9.20   10.70
   7   7  -2   -9.70   10.60
  -7  -7   2    6.50    8.50
  -7  -7   2    1.70    8.30
  -7  -7   2   -0.10    1.80
  -7  -7   2   16.60    9.80
   6   7  -2   31.80   10.70
   6   7  -2   20.40   10.10
   6   7  -2   43.10   12.10
   6   7  -2    2.60    9.00
   6   7  -2   36.80   10.90
  -6  -7   2   23.70   10.00
  -6  -7   2   14.60    2.70
  -6  -7   2   25.60    8.30
  -6  -7   2   16.00    9.10
   5   7  -2   29.30   10.30
   5   7  -2   24.50    9.80
   5   7  -2   37.00   14.60
   5   7  -2   28.30   10.50
   5   7  -2   23.70    9.80
  -5  -7   2   26.10    9.30
  -5  -7   2   25.60   19.30
  -5  -7   2   32.20   11.50
  -5  -7   2   17.00    9.00
   4   7  -2   -0.20    7.70
   4   7  -2   23.30   10.30
   4   7  -2   29.20   11.00
   4   7  -2   39.10   10.40
   4   7  -2    7.40   18.90
   4   7  -2    5.50    8.60
  -4  -7   2   13.90    8.80
  -4  -7   2   19.80    8.30
  -4  -7   2   14.40    8.00
  -4  -7   2   23.50   16.80
  -4  -7   2   18.50    8.80
  -4  -7   2   34.10   10.10
  -4  -7   2   15.60    9.50
   3   7  -2   52.99   11.70
   3   7  -2   20.90    9.40
  -3  -7   2   22.20    9.10
  -3  -7   2   19.70    9.20
  -3  -7   2   27.40    9.70
   2   7  -2   37.60   10.00
   2   7  -2   27.70   10.30
   2   7  -2   53.89   10.50
   2   7  -2   28.00    8.60
   2   7  -2   40.40   13.30
   2   7  -2   31.90   10.40
  -2  -7   2   55.69   11.10
  -2  -7   2   49.30   10.60
  -2  -7   2   47.30   17.00
  -2  -7   2   42.10    9.50
  -2  -7   2   49.50   10.40
  -2  -7   2   38.40   10.30
  -2  -7   2   41.50    4.90
  -2  -7   2   44.90   10.30
   1   7  -2   -3.40    6.90
   1   7  -2    6.80    7.00
   1   7  -2   -2.80   10.80
   1   7  -2   11.30    5.30
   1   7  -2    3.90    6.10
   1   7  -2   -1.20    5.10
  -1  -7   2   -1.30    6.80
  -1  -7   2   -0.30    6.80
  -1  -7   2    7.40    6.50
  -1  -7   2    2.80    3.10
  -1  -7   2    8.60    7.40
  -1  -7   2  -14.30   11.00
  -1  -7   2   -1.00    4.30
  -1  -7   2    7.80    6.40
   0   7  -2  266.07   21.60
   0   7  -2  280.27   23.20
   0   7  -2  285.07   23.70
   0   7  -2  284.57   23.20
   0   7  -2  298.57   22.80
   0   7  -2  274.67   28.60
   0  -7   2  243.48   28.40
   0  -7   2  279.07   24.50
   0  -7   2  317.17   22.80
   0  -7   2  284.17   23.40
   0  -7   2  294.37   23.60
   0  -7   2  300.77   23.40
   0  -7   2  279.67   23.10
   0  -7   2  298.57   18.80
  -1   7  -2  275.27   21.10
  -1   7  -2  283.77   21.80
  -1   7  -2  294.87   22.60
  -1   7  -2  242.68   25.10
  -1   7  -2  255.47   24.00
  -1   7  -2  274.17   20.80
   1  -7   2  307.27   24.30
   1  -7   2  247.68   21.80
   1  -7   2  289.27   18.30
   1  -7   2  262.07   22.20
   1  -7   2  291.57   22.50
   1  -7   2  244.28   21.30
   1  -7   2  240.88   27.30
   1  -7   2  271.57   20.80
  -2   7  -2   18.00    6.90
  -2   7  -2   20.90    7.40
  -2   7  -2   21.90    5.70
  -2   7  -2   14.70    4.70
  -2   7  -2   18.70    7.30
  -2   7  -2   17.10    8.10
  -2   7  -2   21.50    6.50
   2  -7   2    9.60   10.40
   2  -7   2   17.80    6.50
   2  -7   2   11.60    6.90
   2  -7   2   12.30    5.40
   2  -7   2    9.00    5.50
   2  -7   2   33.80    8.10
  -3   7  -2    6.00    4.30
  -3   7  -2   -0.50    3.50
  -3   7  -2    3.30    4.60
  -3   7  -2    0.40    5.60
  -3   7  -2    7.60    4.50
  -3   7  -2    4.90    4.60
  -3   7  -2    5.10    4.70
   3  -7   2    9.00    5.80
   3  -7   2    2.40    5.00
   3  -7   2   11.70    4.10
   3  -7   2   12.20   10.10
   3  -7   2    5.30    4.70
   3  -7   2    3.70    5.60
   3  -7   2    0.30    4.60
  -4   7  -2   79.49    9.80
  -4   7  -2   92.29   10.30
  -4   7  -2   68.89   13.30
  -4   7  -2   93.69    8.80
  -4   7  -2   99.09    9.80
  -4   7  -2   79.69   10.30
  -4   7  -2   58.29    9.00
  -4   7  -2   85.59   10.10
   4  -7   2   81.39   11.70
   4  -7   2   82.79   11.10
   4  -7   2   90.69   11.40
   4  -7   2   97.69   18.50
   4  -7   2   78.89    9.40
   4  -7   2   86.49   10.60
  -5   7  -2   17.90    5.00
  -5   7  -2   20.70    5.40
  -5   7  -2   29.50    6.50
  -5   7  -2   11.60    8.80
  -5   7  -2   19.10    6.00
  -5   7  -2   26.70    6.10
  -5   7  -2   23.40    6.80
  -5   7  -2   19.60    8.90
   5  -7   2   22.50    6.40
   5  -7   2   16.90    5.30
   5  -7   2    8.60    9.70
   5  -7   2   25.50    7.00
   5  -7   2   13.20    4.50
   5  -7   2   20.40    5.90
  -6   7  -2    4.20    3.20
  -6   7  -2    2.90    3.70
  -6   7  -2   -2.40    4.20
  -6   7  -2    4.40    9.00
  -6   7  -2    1.60    5.20
  -6   7  -2   -1.30    4.80
   6  -7   2    6.50    5.10
   6  -7   2    5.00    4.70
   6  -7   2    1.50    3.30
   6  -7   2   -0.30    3.70
   6  -7   2   -5.40    9.50
   6  -7   2    7.70    3.40
  -7   7  -2  172.68   12.00
  -7   7  -2  182.68   11.90
  -7   7  -2  203.68   15.50
  -7   7  -2  173.58   14.90
  -7   7  -2  163.88   10.70
  -7   7  -2  188.78   16.00
   7  -7   2  164.38   11.20
   7  -7   2  166.48   11.30
   7  -7   2  171.28   12.70
   7  -7   2  188.38   13.00
   7  -7   2  185.78   25.10
   7  -7   2  203.78   15.10
   7  -7   2  155.88   13.80
  -8   7  -2   -1.40    4.90
  -8   7  -2    4.30    5.60
  -8   7  -2   -4.80    5.30
   8  -7   2   -0.20    8.50
   8  -7   2    7.90    7.10
   8  -7   2   -8.60    4.40
  -9   7  -2   13.90    6.20
  -9   7  -2    3.70    5.60
  -9   7  -2   12.20    6.80
   9  -7   2   21.50    8.40
   9  -7   2   17.20   11.90
   9  -7   2   17.00    8.80
   9   6  -2    8.80   11.00
   9   6  -2   -1.30   12.00
   9   6  -2   -1.30    9.60
   9   6  -2    4.00   11.70
   9   6  -2    1.10    9.40
  -9  -6   2    5.50    2.30
  -9  -6   2   -4.10    9.50
  -9  -6   2    6.00    7.80
  -9  -6   2   -1.50    6.60
  -9  -6   2    4.10    6.20
   8   6  -2    5.80   10.90
   8   6  -2    4.70   10.10
   8   6  -2   14.00    9.70
   8   6  -2   -3.70    8.30
   8   6  -2   32.20   12.60
  -8  -6   2    7.10    9.20
  -8  -6   2    7.00    6.80
  -8  -6   2    7.90    7.00
  -8  -6   2   -0.80    7.20
   7   6  -2   -1.80    8.00
   7   6  -2   -0.90    8.30
   7   6  -2   15.00    8.80
   7   6  -2    6.30    8.10
   7   6  -2    5.70    8.10
  -7  -6   2    4.80    7.40
  -7  -6   2    5.00    2.20
  -7  -6   2    6.20    7.10
   6   6  -2   19.00    9.50
   6   6  -2   18.80   28.90
   6   6  -2   16.90    8.70
   6   6  -2   10.60    8.00
   6   6  -2   21.00    9.90
  -6  -6   2   27.70    9.70
  -6  -6   2   26.40    9.40
  -6  -6   2   21.70    9.50
  -6  -6   2   17.30    2.80
   5   6  -2    6.40    7.30
   5   6  -2   -3.40    6.30
   5   6  -2   -2.60    8.40
   5   6  -2    2.40   14.30
   5   6  -2   13.00    9.20
   5   6  -2    5.30    7.70
  -5  -6   2    9.30    7.40
  -5  -6   2   11.20    6.20
  -5  -6   2    3.90    6.00
  -5  -6   2   18.70    8.90
   4   6  -2   -1.30    6.30
   4   6  -2    3.50    6.90
   4   6  -2  -15.30   10.40
   4   6  -2    5.50    8.10
   4   6  -2   10.40    6.30
   4   6  -2   -2.80    5.10
  -4  -6   2    9.30    6.90
  -4  -6   2   12.10   11.80
  -4  -6   2   -6.60    6.00
  -4  -6   2   12.80    6.30
  -4  -6   2    6.10    7.60
  -4  -6   2    5.30    6.10
  -4  -6   2    2.30    7.20
   3   6  -2   10.00    7.30
   3   6  -2   -1.30    4.60
   3   6  -2    2.80    6.10
   3   6  -2   16.30    6.60
   3   6  -2   12.80    7.90
   3   6  -2    9.90   14.10
  -3  -6   2    5.70    2.20
  -3  -6   2    5.30    6.60
  -3  -6   2    5.00    5.90
  -3  -6   2    1.70    5.60
  -3  -6   2    8.40    6.30
  -3  -6   2   -2.50    6.20
  -3  -6   2   -4.20    6.10
  -3  -6   2    1.10   13.90
   2   6  -2   32.00    9.30
   2   6  -2   52.09    9.60
   2   6  -2   41.70   10.20
   2   6  -2   32.80   12.70
   2   6  -2   39.00    8.50
  -2  -6   2   22.80    8.10
  -2  -6   2   42.80   10.70
  -2  -6   2   48.50    9.80
  -2  -6   2   41.50   10.00
  -2  -6   2   38.20   13.80
  -2  -6   2   29.40    8.10
  -2  -6   2   32.70    8.60
   1   6  -2   17.10    7.20
   1   6  -2   15.60    7.20
   1   6  -2   19.50    6.80
   1   6  -2   11.20    9.30
   1   6  -2    9.60    6.20
   1   6  -2   18.30    6.80
  -1  -6   2   31.50    8.30
  -1  -6   2   20.00    7.90
  -1  -6   2   28.90    7.70
  -1  -6   2   19.80    3.60
  -1  -6   2   29.00    7.60
  -1  -6   2   24.90   12.10
  -1  -6   2   15.30    6.10
  -1  -6   2   22.10    7.40
   0   6  -2   19.40    9.60
   0   6  -2   22.40    7.50
   0   6  -2   26.70    7.80
   0   6  -2   12.50    6.70
   0   6  -2   25.90    6.90
   0  -6   2   22.20    6.60
   0  -6   2   16.50    7.50
   0  -6   2    9.90    6.50
   0  -6   2   18.20    7.50
   0  -6   2   20.00    7.20
   0  -6   2    6.00    9.30
   0  -6   2   26.40    7.20
   0  -6   2   18.20    3.80
  -1   6  -2  213.78   21.00
  -1   6  -2  233.68   16.60
  -1   6  -2  231.78   17.50
  -1   6  -2  181.88   16.90
  -1   6  -2  246.08   18.30
  -1   6  -2  210.38   18.00
   1  -6   2  199.18   17.70
   1  -6   2  216.78   14.70
   1  -6   2  215.28   18.20
   1  -6   2  196.08   16.30
   1  -6   2  224.28   19.70
   1  -6   2  201.98   17.90
   1  -6   2  199.38   17.40
   1  -6   2  182.38   22.00
  -2   6  -2  618.04   36.40
  -2   6  -2  519.35   35.40
  -2   6  -2  530.45   35.20
  -2   6  -2  589.54   37.50
  -2   6  -2  623.24   37.80
  -2   6  -2  579.64   41.40
  -2   6  -2  609.34   37.90
  -2   6  -2  586.44   37.30
   2  -6   2  572.24   38.20
   2  -6   2  571.14   38.00
   2  -6   2  599.34   38.00
   2  -6   2  667.63   35.80
   2  -6   2  502.45   37.20
   2  -6   2  521.15   42.10
   2  -6   2  629.54   36.80
  -3   6  -2    0.70    4.20
  -3   6  -2    6.70    4.00
  -3   6  -2   -2.60    4.10
  -3   6  -2   -1.60    4.90
  -3   6  -2    0.20    3.80
  -3   6  -2   -2.90    2.60
  -3   6  -2    7.00    4.20
   3  -6   2   -4.30    3.90
   3  -6   2   10.20    5.70
   3  -6   2    8.70    4.70
   3  -6   2    6.50    5.40
   3  -6   2    0.80    3.50
   3  -6   2    0.50    7.00
  -4   6  -2   13.90    5.10
  -4   6  -2   18.00    4.40
  -4   6  -2   22.70    6.00
  -4   6  -2   14.90    5.20
  -4   6  -2   22.30    4.80
  -4   6  -2   23.10    5.10
  -4   6  -2   17.20    5.00
  -4   6  -2   23.40    7.80
   4  -6   2   24.20    5.00
   4  -6   2   12.90    8.40
   4  -6   2   28.90    6.50
   4  -6   2   21.20    5.40
   4  -6   2   17.40    5.20
   4  -6   2   21.10    6.10
   4  -6   2   22.60    5.50
  -5   6  -2  396.16   26.40
  -5   6  -2  380.86   26.70
  -5   6  -2  424.36   33.00
  -5   6  -2  408.76   26.00
  -5   6  -2  348.17   26.30
  -5   6  -2  402.26   25.70
  -5   6  -2  425.26   25.90
  -5   6  -2  392.16   25.50
   5  -6   2  390.46   25.80
   5  -6   2  417.26   35.20
   5  -6   2  447.86   27.10
   5  -6   2  419.66   26.50
   5  -6   2  381.36   26.00
   5  -6   2  413.36   26.70
  -6   6  -2  393.36   26.10
  -6   6  -2  404.46   24.40
  -6   6  -2  381.26   23.80
  -6   6  -2  412.66   27.40
  -6   6  -2  372.26   26.10
  -6   6  -2  379.56   24.00
  -6   6  -2  400.66   25.60
   6  -6   2  418.96   36.10
   6  -6   2  373.36   24.00
   6  -6   2  377.06   25.60
   6  -6   2  346.37   25.20
   6  -6   2  403.66   24.40
   6  -6   2  398.96   25.10
  -7   6  -2   21.70    6.50
  -7   6  -2   44.40    8.10
  -7   6  -2   31.50    6.80
   7  -6   2   34.90    3.70
   7  -6   2   39.80    7.00
   7  -6   2   33.80    3.60
   7  -6   2   26.00   12.10
  -8   6  -2   20.90    7.30
  -8   6  -2   13.60    5.70
  -8   6  -2    9.20    5.80
   8  -6   2    7.50    7.60
   8  -6   2   10.10   11.60
   8  -6   2    2.90    7.60
  -9   6  -2    5.50    9.20
  -9   6  -2    3.00    6.20
   9  -6   2   -4.50    6.20
   9  -6   2    4.00    5.50
   9  -6   2    2.60    9.80
   9   5  -2   62.59   13.10
   9   5  -2   49.00   12.40
   9   5  -2   53.09   13.20
   9   5  -2   45.50   15.20
  -9  -5   2   30.40   10.10
  -9  -5   2   32.10    8.00
  -9  -5   2   20.80    6.80
  -9  -5   2   37.80    4.70
   8   5  -2   33.40   10.80
   8   5  -2   25.80    9.90
   8   5  -2   39.40   11.70
   8   5  -2   15.00    8.90
   8   5  -2   56.49   13.60
  -8  -5   2   26.20    9.30
  -8  -5   2   34.20    9.40
  -8  -5   2   32.40    8.10
  -8  -5   2   22.40    3.70
  -8  -5   2   52.89    9.20
   7   5  -2    1.40    6.60
   7   5  -2    0.50    7.00
   7   5  -2   -7.50    6.60
   7   5  -2   -8.10    6.70
   7   5  -2    8.40   22.10
   7   5  -2    8.10    7.20
  -7  -5   2   14.90    6.40
  -7  -5   2    4.00    2.30
  -7  -5   2   12.70    6.80
  -7  -5   2   -3.90    5.70
   6   5  -2    8.00    7.40
   6   5  -2   18.10    8.60
   6   5  -2   17.00    9.90
   6   5  -2    8.90    8.30
   6   5  -2   21.00   17.80
   6   5  -2   16.70    8.50
  -6  -5   2   28.90    8.90
  -6  -5   2   14.80    7.60
  -6  -5   2   27.10    9.00
  -6  -5   2   11.00    7.00
  -6  -5   2    7.50    6.80
  -6  -5   2   13.40    2.60
  -6  -5   2   16.50    7.30
   5   5  -2   23.10    8.00
   5   5  -2   13.90    7.10
   5   5  -2   11.40    8.00
   5   5  -2    5.20    6.90
   5   5  -2  -11.40   13.60
   5   5  -2   14.20    7.50
  -5  -5   2    6.70    7.00
  -5  -5   2    9.60    6.70
  -5  -5   2    6.90    6.60
  -5  -5   2    4.30    6.00
  -5  -5   2    8.30    2.10
  -5  -5   2    6.40    5.60
  -5  -5   2    8.80    5.60
   4   5  -2   -1.20    5.30
   4   5  -2    5.00    7.10
   4   5  -2    3.00   12.30
   4   5  -2    0.50    6.70
   4   5  -2   -4.60    5.50
   4   5  -2   -5.70    6.20
  -4  -5   2   -6.60    4.90
  -4  -5   2   14.40    6.80
  -4  -5   2    1.50    5.00
  -4  -5   2  -10.30    4.10
  -4  -5   2    3.60    5.70
  -4  -5   2   -1.40    5.50
   3   5  -2   19.60   11.60
   3   5  -2   29.50    8.50
   3   5  -2   26.70    9.00
   3   5  -2   23.00    7.40
   3   5  -2   18.30    7.10
   3   5  -2   28.90    7.70
  -3  -5   2   22.50    7.80
  -3  -5   2   43.40    8.70
  -3  -5   2   18.20    6.90
  -3  -5   2   22.40    8.30
  -3  -5   2   23.40    7.40
  -3  -5   2   22.60   12.20
  -3  -5   2   33.00    8.20
   2   5  -2   45.80    8.30
   2   5  -2   43.70    8.60
   2   5  -2   48.50    9.10
   2   5  -2   33.30    9.20
   2   5  -2   47.50    8.90
  -2  -5   2   19.30    8.50
  -2  -5   2   40.30    8.80
  -2  -5   2   43.20    4.10
  -2  -5   2   33.40    8.60
  -2  -5   2   35.20    7.90
  -2  -5   2   44.20    8.80
  -2  -5   2   43.80    8.90
   1   5  -2  278.27   21.80
   1   5  -2  258.67   20.50
   1   5  -2  281.57   27.10
   1   5  -2  284.37   21.10
   1   5  -2  301.37   21.10
   1   5  -2  274.27   26.50
  -1  -5   2  278.37   21.20
  -1  -5   2  262.47   21.20
  -1  -5   2  302.37   22.30
  -1  -5   2  260.97   21.20
  -1  -5   2  270.17   20.80
  -1  -5   2  285.47   17.00
  -1  -5   2  250.17   20.70
   0   5  -2   44.60    7.30
   0   5  -2   52.39    9.10
   0   5  -2   49.00    8.90
   0   5  -2   42.40    8.20
   0   5  -2   50.69    9.40
   0  -5   2   49.00   10.10
   0  -5   2   60.99    9.50
   0  -5   2   45.50    9.00
   0  -5   2   51.79    5.30
   0  -5   2   50.09    8.70
   0  -5   2   51.39    8.30
   0  -5   2   61.19   11.30
  -1   5  -2  100.29   15.60
  -1   5  -2  109.49   11.40
  -1   5  -2   89.89   10.20
  -1   5  -2  100.79    9.80
  -1   5  -2  114.69   11.20
  -1   5  -2  109.39    8.90
  -1   5  -2   95.89   10.40
   1  -5   2  104.69   11.70
   1  -5   2  106.89    8.60
   1  -5   2  131.49   15.30
   1  -5   2  134.49   11.10
   1  -5   2   91.99   10.30
   1  -5   2   87.69   10.80
   1  -5   2   96.59   11.00
  -2   5  -2   95.49    8.80
  -2   5  -2   85.49    8.40
  -2   5  -2   90.09   13.40
  -2   5  -2  104.79   10.30
  -2   5  -2   98.69   10.30
  -2   5  -2  105.59   10.20
   2  -5   2  110.79    9.30
   2  -5   2   88.69   14.00
   2  -5   2  119.99   10.80
   2  -5   2  118.49    9.00
   2  -5   2  101.79   10.40
   2  -5   2  110.09   11.40
   2  -5   2   83.99    9.90
  -3   5  -2   -1.30    3.90
  -3   5  -2   -0.10    3.60
  -3   5  -2    2.80    2.90
  -3   5  -2   -0.40    3.50
  -3   5  -2    5.60    5.90
  -3   5  -2    1.30    3.70
  -3   5  -2    2.40    3.30
  -3   5  -2    0.50    3.40
   3  -5   2    1.20    2.80
   3  -5   2   -1.60    3.50
   3  -5   2    3.70    2.90
   3  -5   2    2.30    3.40
   3  -5   2    1.60    3.40
   3  -5   2   -4.90    3.10
   3  -5   2    3.40    3.70
   3  -5   2   -6.50    5.70
  -4   5  -2   28.30    5.30
  -4   5  -2   12.40    4.80
  -4   5  -2   24.80    5.20
  -4   5  -2   21.50    7.30
  -4   5  -2   15.90    4.00
  -4   5  -2   33.10    5.00
  -4   5  -2   22.80    4.40
   4  -5   2   20.90    4.70
   4  -5   2   24.90    5.80
   4  -5   2   17.50    8.20
   4  -5   2   22.10    4.70
   4  -5   2   25.90    5.50
   4  -5   2   21.50    5.50
   4  -5   2   16.30    3.90
   4  -5   2   15.60    4.70
  -5   5  -2    6.80    3.80
  -5   5  -2   15.50    4.60
  -5   5  -2    6.80    3.10
  -5   5  -2   10.30    7.30
  -5   5  -2   16.80    5.20
  -5   5  -2    8.40    3.00
   5  -5   2    7.90    3.50
   5  -5   2   12.20    3.80
   5  -5   2   17.60    4.90
   5  -5   2   15.80    4.30
   5  -5   2   13.50    7.60
   5  -5   2   11.60    3.10
   5  -5   2   19.40    5.10
   5  -5   2    5.50    3.40
   5  -5   2    9.00    3.50
  -6   5  -2    4.20    4.50
  -6   5  -2    5.20    2.10
  -6   5  -2    2.70    4.50
  -6   5  -2    2.10    2.10
  -6   5  -2    4.20    2.50
   6  -5   2    5.20    2.70
   6  -5   2    5.40    2.00
   6  -5   2   -1.30    6.60
   6  -5   2    6.30    4.50
   6  -5   2    5.60    3.90
  -7   5  -2  116.09   12.00
  -7   5  -2   97.49   11.90
  -7   5  -2  123.29   12.00
   7  -5   2  157.28   21.30
   7  -5   2  157.48   13.10
   7  -5   2  131.89   12.20
  -8   5  -2   -1.60    4.80
  -8   5  -2  -10.00    4.20
  -8   5  -2   -4.40    4.60
   8  -5   2    9.30    6.50
   8  -5   2    2.70    9.00
  -9   5  -2   40.10    7.90
   9  -5   2   45.50   10.10
   9  -5   2   25.90    7.60
   9  -5   2   32.40   13.00
 -10   5  -2    4.00    6.70
 -10   5  -2   -1.50    5.00
  10  -5   2   24.20   12.30
  10  -5   2    1.60    6.40
  10  -5   2    3.30    7.20
  10   4  -2    4.10   10.60
  10   4  -2   24.50    8.20
  10   4  -2    3.40    7.30
  10   4  -2   16.10    9.90
  10   4  -2   20.70   10.10
 -10  -4   2    8.40    6.40
 -10  -4   2   14.30    6.00
 -10  -4   2    3.70    3.40
 -10  -4   2  -10.70    7.90
   9   4  -2   10.90    7.90
   9   4  -2   30.20    9.70
   9   4  -2   35.60   10.70
   9   4  -2   20.10   10.40
   9   4  -2   12.60    9.50
  -9  -4   2    9.30    7.80
  -9  -4   2   29.70    6.80
  -9  -4   2   26.10    4.50
  -9  -4   2   25.00    8.80
  -9  -4   2   17.80    6.80
   8   4  -2    1.40    8.50
   8   4  -2    4.50    5.50
   8   4  -2   -5.10    3.20
   8   4  -2    6.60    7.90
   8   4  -2   -3.10    5.40
   8   4  -2   -1.80    7.10
   8   4  -2   -2.00    6.60
  -8  -4   2    1.10    2.70
  -8  -4   2    0.90    5.40
  -8  -4   2   -4.30    4.40
  -8  -4   2   -3.80    5.50
   7   4  -2   62.89   12.10
   7   4  -2   19.40   14.70
   7   4  -2   54.49   12.60
   7   4  -2   45.30    9.10
   7   4  -2   44.10   11.70
   7   4  -2   43.20    9.00
   7   4  -2   44.10   10.50
  -7  -4   2   39.40   10.10
  -7  -4   2   46.60    9.20
  -7  -4   2   49.90    8.30
  -7  -4   2   47.50    8.40
  -7  -4   2   47.00    5.00
  -7  -4   2   43.80    9.70
  -7  -4   2   56.79    9.50
   6   4  -2  144.39   27.70
   6   4  -2  199.38   18.90
   6   4  -2  194.88   19.80
   6   4  -2  153.68   17.20
   6   4  -2  165.28   17.20
   6   4  -2  182.68   16.50
   6   4  -2  195.28   17.80
  -6  -4   2  181.58   16.70
  -6  -4   2  182.88   16.70
  -6  -4   2  181.98   11.60
  -6  -4   2  197.98   16.60
  -6  -4   2  169.48   16.70
  -6  -4   2  197.38   18.60
   5   4  -2   22.50    8.50
   5   4  -2   22.90    8.30
   5   4  -2   17.40    7.00
   5   4  -2   16.30    6.80
   5   4  -2   24.60   13.50
   5   4  -2   16.80    7.10
  -5  -4   2   11.80    5.60
  -5  -4   2    9.10    5.90
  -5  -4   2   13.70    7.30
  -5  -4   2   19.60    2.60
  -5  -4   2    8.60    5.60
  -5  -4   2   16.10    6.10
  -5  -4   2   27.60    7.60
   4   4  -2   84.69   11.70
   4   4  -2   74.69   10.60
   4   4  -2   73.49   11.70
   4   4  -2   75.39   11.50
   4   4  -2   77.49   12.30
   4   4  -2   85.99   12.70
   4   4  -2   65.99   15.80
  -4  -4   2   67.59   10.90
  -4  -4   2   73.39   10.30
  -4  -4   2   78.19   11.00
  -4  -4   2   88.29   11.10
  -4  -4   2   72.19   11.10
  -4  -4   2   90.19   11.30
   3   4  -2  213.98   17.40
   3   4  -2  234.08   25.70
   3   4  -2  220.28   17.30
   3   4  -2  212.38   17.90
   3   4  -2  183.98   16.20
   3   4  -2  172.58   16.20
   3   4  -2  199.08   17.50
  -3  -4   2  201.78   16.70
  -3  -4   2  192.38   18.30
  -3  -4   2  196.58   16.80
  -3  -4   2  197.58   16.70
  -3  -4   2  191.38   16.40
  -3  -4   2  196.68   17.00
  -3  -4   2  215.48   21.70
   2   4  -2  209.68   17.00
   2   4  -2  203.98   16.90
   2   4  -2  234.58   26.40
   2   4  -2  209.78   19.50
   2   4  -2  219.78   17.30
   2   4  -2  221.68   17.50
  -2  -4   2  197.38   16.80
  -2  -4   2  178.78   17.50
  -2  -4   2  211.38   12.60
  -2  -4   2  213.58   17.20
  -2  -4   2  213.38   17.30
  -2  -4   2  211.28   16.90
  -2  -4   2  205.88   16.60
   1   4  -2    6.70    5.50
   1   4  -2    8.10    6.30
   1   4  -2   -6.00    5.20
   1   4  -2    9.80    5.20
   1   4  -2   11.30    7.70
   1   4  -2    4.60    4.30
  -1  -4   2    5.30    4.60
  -1  -4   2    6.30    5.60
  -1  -4   2   10.70    5.90
  -1  -4   2   12.60    6.20
  -1  -4   2   17.50    9.00
  -1  -4   2   -1.30    4.80
  -1  -4   2    4.10    4.60
  -1  -4   2    8.60    2.20
   0   4  -2   53.49    7.10
   0   4  -2   69.39    9.10
   0   4  -2   69.39   10.60
   0   4  -2   44.70    5.30
   0   4  -2   54.29    8.60
   0   4  -2   70.19    9.30
   0   4  -2   57.29    8.10
   0  -4   2   65.79    9.10
   0  -4   2   51.09    8.40
   0  -4   2   60.69    5.40
   0  -4   2   59.79   11.20
   0  -4   2   68.49    8.10
   0  -4   2   54.29    8.10
   0  -4   2   72.09    9.40
   0  -4   2   70.69    9.90
  -1   4  -2  188.68   13.50
  -1   4  -2  222.38   15.90
  -1   4  -2  208.58   15.50
  -1   4  -2  225.18   15.90
  -1   4  -2  212.88   15.40
  -1   4  -2  218.48   14.40
  -1   4  -2  209.68   18.60
   1  -4   2  212.78   14.50
   1  -4   2  184.78   19.00
   1  -4   2  188.58   15.40
   1  -4   2  203.48   15.90
   1  -4   2  225.38   17.70
   1  -4   2  222.48   13.70
   1  -4   2  194.88   15.60
   1  -4   2  198.08   15.90
  -2   4  -2  534.35   31.20
  -2   4  -2  496.75   29.20
  -2   4  -2  460.35   29.90
  -2   4  -2  507.05   30.90
  -2   4  -2  540.85   31.30
  -2   4  -2  496.05   34.70
  -2   4  -2  474.05   29.90
   2  -4   2  506.05   33.10
   2  -4   2  549.45   30.20
   2  -4   2  512.35   31.30
   2  -4   2  431.26   30.70
   2  -4   2  460.15   31.20
   2  -4   2  507.05   29.80
   2  -4   2  468.35   35.00
  -3   4  -2  896.91   49.90
  -3   4  -2  884.51   50.89
  -3   4  -2  871.21   50.69
  -3   4  -2  853.11   58.39
  -3   4  -2  880.11   50.59
  -3   4  -2  900.21   50.89
  -3   4  -2  776.82   50.39
  -3   4  -2  896.41   51.09
   3  -4   2  937.11   50.79
   3  -4   2  766.52   50.99
   3  -4   2  876.51   49.99
   3  -4   2  754.52   50.69
   3  -4   2  868.41   51.09
   3  -4   2  878.01   51.39
  -4   4  -2   33.10    8.40
  -4   4  -2   38.80    5.00
  -4   4  -2   33.00    5.40
  -4   4  -2   29.80    4.80
  -4   4  -2   23.30    5.20
  -4   4  -2   33.30    4.80
  -4   4  -2   32.60    4.50
   4  -4   2   26.60    4.40
   4  -4   2   43.70    5.90
   4  -4   2   28.00    5.10
   4  -4   2   37.00    5.80
   4  -4   2   32.70    4.80
   4  -4   2   27.60    4.10
   4  -4   2   33.00    9.30
   4  -4   2   30.50    5.10
   4  -4   2   26.70    4.40
  -5   4  -2  315.47   19.20
  -5   4  -2  327.77   20.30
  -5   4  -2  307.07   19.10
  -5   4  -2  318.97   19.10
  -5   4  -2  300.07   20.70
  -5   4  -2  338.47   21.90
   5  -4   2  303.57   19.50
   5  -4   2  314.77   19.60
   5  -4   2  297.37   19.10
   5  -4   2  319.77   20.40
   5  -4   2  281.27   20.00
   5  -4   2  281.27   18.90
   5  -4   2  314.47   27.60
  -6   4  -2   81.89    8.90
  -6   4  -2   82.49    5.50
  -6   4  -2   77.89    9.40
  -6   4  -2   74.19    5.40
  -6   4  -2   79.59    9.10
  -6   4  -2   71.69    8.10
   6  -4   2   70.39    8.30
   6  -4   2   71.99    8.30
   6  -4   2   80.99    6.40
   6  -4   2   75.79    5.90
   6  -4   2   87.99   16.00
  -7   4  -2  135.79   13.10
  -7   4  -2  148.59   13.30
  -7   4  -2  138.29   12.70
  -7   4  -2  132.59   12.40
   7  -4   2  152.98   12.90
   7  -4   2  154.78   20.80
   7  -4   2  157.78   15.20
   7  -4   2  161.38   13.30
  -8   4  -2   90.39   11.40
  -8   4  -2   84.59    9.90
  -8   4  -2   87.99   11.20
   8  -4   2   87.89   17.90
   8  -4   2   91.09   11.90
   8  -4   2  106.09   13.00
  -9   4  -2   34.20   11.40
  -9   4  -2   41.80    7.90
  -9   4  -2   35.30    7.80
   9  -4   2   52.59   10.50
   9  -4   2   32.50    8.60
   9  -4   2   56.29   16.00
 -10   4  -2   20.30    7.50
 -10   4  -2   17.20    6.70
 -10   4  -2   14.80    6.40
  10  -4   2    7.20    7.50
  10  -4   2   25.40    8.50
  10  -4   2   31.40   13.10
  10   3  -2    8.90    6.60
  10   3  -2   14.80   12.80
  10   3  -2   13.00    8.30
  10   3  -2    4.80    6.50
  10   3  -2   10.10    8.70
 -10  -3   2  -10.30    6.50
 -10  -3   2    7.50    6.20
 -10  -3   2    4.20    3.90
 -10  -3   2   -0.30    5.60
   9   3  -2   19.30    8.70
   9   3  -2    5.80    6.40
   9   3  -2    2.40    6.20
   9   3  -2   10.90    6.50
   9   3  -2    7.10    6.60
   9   3  -2   -1.60    8.80
  -9  -3   2    7.90    4.00
  -9  -3   2    8.00    6.40
  -9  -3   2   14.90    6.40
  -9  -3   2   10.60    6.20
   8   3  -2  151.08   16.60
   8   3  -2  186.48   17.90
   8   3  -2  192.78   17.40
   8   3  -2  139.29   28.10
   8   3  -2  143.89   16.30
   8   3  -2  158.88   16.00
  -8  -3   2  189.38   12.20
  -8  -3   2  166.68   15.80
  -8  -3   2  151.58   15.20
  -8  -3   2  158.08   14.40
  -8  -3   2  157.18   15.70
  -8  -3   2  190.28   21.10
   7   3  -2    8.40    6.50
   7   3  -2    6.30    7.90
   7   3  -2   -4.30    3.20
   7   3  -2   19.80    7.00
   7   3  -2   16.40    7.60
   7   3  -2   13.70    7.40
   7   3  -2   13.50    6.60
  -7  -3   2   13.40    6.00
  -7  -3   2    2.70    5.10
  -7  -3   2    9.30    7.70
  -7  -3   2   14.70    4.80
  -7  -3   2    4.10    5.30
  -7  -3   2    6.80    5.20
  -7  -3   2   16.50    6.70
  -7  -3   2    6.00    3.00
   6   3  -2   -0.20    3.70
   6   3  -2    0.20    5.60
   6   3  -2    5.00    6.70
   6   3  -2    2.90    6.20
   6   3  -2    8.60    5.60
   6   3  -2    4.60    5.50
   6   3  -2   -3.10    9.50
   6   3  -2    9.80    5.50
  -6  -3   2   -1.80    4.80
  -6  -3   2    5.80    5.00
  -6  -3   2    1.30    4.80
  -6  -3   2    2.90    6.20
  -6  -3   2    1.70    4.40
  -6  -3   2    1.50    2.20
  -6  -3   2    5.00    4.40
   5   3  -2   50.09    8.50
   5   3  -2   56.99    9.90
   5   3  -2   43.00    8.50
   5   3  -2   43.90    9.80
   5   3  -2   48.50    8.40
   5   3  -2   41.40    7.60
   5   3  -2   46.20   13.60
  -5  -3   2   44.00    7.90
  -5  -3   2   48.00    4.20
  -5  -3   2   54.49    8.90
  -5  -3   2   41.90    7.70
  -5  -3   2   41.60    7.80
  -5  -3   2   47.30    9.60
  -5  -3   2   43.00    7.90
   4   3  -2  164.18   15.40
   4   3  -2  171.98   14.40
   4   3  -2  155.58   14.30
   4   3  -2  147.99   13.80
   4   3  -2  147.99   14.80
   4   3  -2  141.49   13.70
  -4  -3   2  151.98   13.70
  -4  -3   2  155.98   13.80
  -4  -3   2  172.98   14.60
  -4  -3   2  150.08   13.80
  -4  -3   2  162.78   13.80
  -4  -3   2  165.28   10.00
   3   3  -2   17.00    8.10
   3   3  -2   15.00    5.60
   3   3  -2   19.80    6.70
   3   3  -2    9.70    5.50
   3   3  -2   25.40   10.60
   3   3  -2   17.20    6.60
   3   3  -2   13.00    5.70
  -3  -3   2   13.90    5.30
  -3  -3   2    8.10    5.40
  -3  -3   2    9.30    5.30
  -3  -3   2   19.30    5.60
  -3  -3   2   18.30    5.90
  -3  -3   2   19.50    6.30
   2   3  -2  237.68   20.70
   2   3  -2  195.38   16.50
   2   3  -2  210.18   16.50
   2   3  -2  212.58   16.70
   2   3  -2  226.28   17.30
   2   3  -2  209.88   16.00
  -2  -3   2  207.68   16.40
  -2  -3   2  224.18   12.50
  -2  -3   2  183.28   19.30
  -2  -3   2  234.08   16.80
  -2  -3   2  198.98   16.30
  -2  -3   2  212.58   16.40
  -2  -3   2  241.38   16.90
  -2  -3   2  227.58   16.30
   1   3  -2  182.58   17.10
   1   3  -2  179.48   13.70
   1   3  -2  181.68   13.50
   1   3  -2  171.48   13.70
   1   3  -2  195.28   13.70
   1   3  -2  183.78   13.50
   1   3  -2  161.68   13.90
  -1  -3   2  141.49   16.30
  -1  -3   2  185.98   14.40
  -1  -3   2  163.38   14.10
  -1  -3   2  150.98   13.80
  -1  -3   2  173.58   10.40
  -1  -3   2  169.98   13.90
  -1  -3   2  162.78   13.70
  -1  -3   2  176.58   13.20
   0   3  -2  249.48   18.90
   0   3  -2  247.68   16.80
   0   3  -2  221.38   16.30
   0   3  -2  213.48   14.10
   0   3  -2  233.38   15.50
   0   3  -2  212.18   16.30
   0   3  -2  252.37   16.70
   0  -3   2  231.18   15.40
   0  -3   2  254.97   17.70
   0  -3   2  192.88   18.60
   0  -3   2  248.28   16.80
   0  -3   2  203.58   16.30
   0  -3   2  274.67   16.90
   0  -3   2  218.08   16.70
   0  -3   2  239.58   14.20
  -1   3  -2  145.49   10.30
  -1   3  -2  149.29   11.70
  -1   3  -2  153.48   14.40
  -1   3  -2  168.18   12.00
  -1   3  -2  156.78   11.60
  -1   3  -2  158.68   12.00
  -1   3  -2  147.39   10.20
   1  -3   2  152.48   13.60
   1  -3   2  143.59   10.30
   1  -3   2  153.98   10.40
   1  -3   2  154.08   14.90
   1  -3   2  145.09   11.70
   1  -3   2  149.99   11.90
   1  -3   2  164.08   13.40
   1  -3   2  152.88   12.00
  -2   3  -2  150.68   11.30
  -2   3  -2  148.79    9.90
  -2   3  -2  170.08   11.30
  -2   3  -2  154.38   11.30
  -2   3  -2  154.38   14.70
  -2   3  -2  149.59   10.70
  -2   3  -2  157.48   10.80
  -2   3  -2  135.09   11.10
   2  -3   2  138.59    9.60
   2  -3   2  162.38   10.70
   2  -3   2  140.39   14.70
   2  -3   2  135.09   11.00
   2  -3   2  157.28   11.50
   2  -3   2  148.69   11.30
   2  -3   2  174.78   11.00
   2  -3   2  129.39   11.30
  -3   3  -2    1.40    2.50
  -3   3  -2    4.90    3.50
  -3   3  -2    1.20    2.80
  -3   3  -2    3.00    3.00
  -3   3  -2    2.00    2.70
  -3   3  -2    3.30    3.30
  -3   3  -2    0.90    5.20
  -3   3  -2    1.70    3.00
   3  -3   2    4.50    2.90
   3  -3   2   -0.70    4.60
   3  -3   2    5.10    3.50
   3  -3   2    3.10    4.40
   3  -3   2    3.30    2.00
   3  -3   2   -0.50    2.80
   3  -3   2    1.40    3.20
   3  -3   2    2.50    2.70
   3  -3   2    3.80    5.00
  -4   3  -2    3.30    2.60
  -4   3  -2   -2.60    3.20
  -4   3  -2   -0.30    3.10
  -4   3  -2   -1.40    3.10
  -4   3  -2    5.10    3.10
  -4   3  -2    0.70    2.00
   4  -3   2    1.80    2.10
   4  -3   2    1.30    2.80
   4  -3   2   -2.00    2.80
   4  -3   2    4.00    3.50
   4  -3   2   -1.30    1.90
   4  -3   2    0.30    3.20
   4  -3   2    2.90    2.30
   4  -3   2   -5.40    4.40
   4  -3   2   -1.10    2.30
  -5   3  -2   20.80    3.00
  -5   3  -2   21.00    2.90
  -5   3  -2   19.10    5.80
  -5   3  -2   24.00    3.30
  -5   3  -2   23.00    4.40
  -5   3  -2   22.20    3.10
  -5   3  -2   19.10    4.60
   5  -3   2   23.70    4.80
   5  -3   2   16.30    2.80
   5  -3   2   22.10    7.70
   5  -3   2   25.30    4.40
   5  -3   2   18.30    3.40
   5  -3   2   19.50    2.90
   5  -3   2   22.90    4.40
   5  -3   2   17.30    3.30
  -6   3  -2  255.97   18.20
  -6   3  -2  255.17   15.40
  -6   3  -2  244.48   18.30
  -6   3  -2  249.88   18.80
  -6   3  -2  243.18   15.40
   6  -3   2  242.98   24.70
   6  -3   2  309.07   19.30
   6  -3   2  281.57   20.20
   6  -3   2  257.07   15.80
   6  -3   2  251.57   18.40
   6  -3   2  272.07   18.40
  -7   3  -2   17.10    5.30
  -7   3  -2   16.90    5.80
  -7   3  -2   20.30    6.30
   7  -3   2   19.40   10.20
   7  -3   2   19.10    4.70
   7  -3   2   25.00    6.40
   7  -3   2   18.10    5.90
  -8   3  -2  350.06   23.50
  -8   3  -2  332.67   22.40
  -8   3  -2  299.07   23.20
   8  -3   2  319.77   24.70
   8  -3   2  357.46   33.50
  -9   3  -2   -1.30    5.10
  -9   3  -2    3.50    5.50
  -9   3  -2    4.70    5.80
   9  -3   2    8.90   10.00
   9  -3   2    2.30    5.60
 -10   3  -2   26.00    7.60
 -10   3  -2   21.60    7.30
  10  -3   2   33.00    8.40
  10  -3   2   34.30   14.00
  10   2  -2    8.30    7.20
  10   2  -2   -3.00    5.10
  10   2  -2  -10.40    5.20
  10   2  -2  -19.80    7.00
 -10  -2   2    1.20    3.80
 -10  -2   2    1.30    6.20
 -10  -2   2    3.20    4.90
 -10  -2   2    4.00    5.90
   9   2  -2   42.40    7.70
   9   2  -2   40.30    8.70
   9   2  -2   48.10   12.30
   9   2  -2   56.59    9.90
   9   2  -2   47.20   12.70
   9   2  -2   14.80   14.90
   9   2  -2   44.00    9.70
  -9  -2   2   40.50    7.80
  -9  -2   2   44.90    6.50
  -9  -2   2   49.90    8.30
  -9  -2   2   42.30    8.00
  -9  -2   2   36.90    7.70
   8   2  -2   96.19   12.70
   8   2  -2   70.59    9.90
   8   2  -2   57.69    7.80
   8   2  -2   86.99   15.40
   8   2  -2   73.69   10.90
   8   2  -2   34.80   15.50
   8   2  -2   92.69   11.60
  -8  -2   2   73.49    9.80
  -8  -2   2   83.79    9.80
  -8  -2   2   58.59   11.70
  -8  -2   2   69.59    7.50
  -8  -2   2   73.49   10.00
  -8  -2   2   59.69    8.80
  -8  -2   2   84.09   10.40
  -8  -2   2   69.99    9.60
   7   2  -2 1015.00   62.19
   7   2  -2  955.50   61.69
   7   2  -2 1058.99   62.19
   7   2  -2 1054.59   62.79
   7   2  -2 1002.70   65.59
   7   2  -2  994.40   61.59
  -7  -2   2  997.50   61.39
  -7  -2   2  970.30   60.99
  -7  -2   2 1044.60   60.39
  -7  -2   2 1041.30   64.09
  -7  -2   2  986.40   60.89
  -7  -2   2 1014.10   58.49
  -7  -2   2 1009.30   60.99
  -7  -2   2 1007.10   61.19
   6   2  -2   65.39    9.20
   6   2  -2   70.99    9.10
   6   2  -2   55.19   11.10
   6   2  -2   86.39    8.50
   6   2  -2   87.69   10.80
   6   2  -2   79.19   10.50
   6   2  -2   59.39   14.90
   6   2  -2   66.39   10.10
  -6  -2   2   59.09   10.40
  -6  -2   2   69.39    9.10
  -6  -2   2   71.39    8.10
  -6  -2   2   84.49    8.90
  -6  -2   2   74.99    8.40
  -6  -2   2   66.49    9.10
  -6  -2   2   68.09    9.20
  -6  -2   2   65.89    6.10
   5   2  -2  124.59   10.50
   5   2  -2  112.49   12.70
   5   2  -2  117.19   11.40
   5   2  -2  119.39   11.50
   5   2  -2  119.79   11.60
   5   2  -2  136.39   18.80
   5   2  -2  105.99   11.90
   5   2  -2  117.69   11.30
  -5  -2   2  113.79   12.40
  -5  -2   2  125.19   11.10
  -5  -2   2  114.29   10.90
  -5  -2   2  117.49    8.10
  -5  -2   2  122.09   11.00
  -5  -2   2  121.39   10.10
  -5  -2   2  111.29   11.00
   4   2  -2   28.30    7.20
   4   2  -2   27.00    6.00
   4   2  -2   39.30    7.80
   4   2  -2   33.40    6.90
   4   2  -2   34.10    5.50
   4   2  -2   13.80    6.50
  -4  -2   2   39.20    6.30
  -4  -2   2   29.00    6.20
  -4  -2   2   36.40    7.50
  -4  -2   2   45.40    7.40
  -4  -2   2   29.30    3.20
  -4  -2   2   23.10    6.90
   3   2  -2  548.85   35.00
   3   2  -2  533.65   35.10
   3   2  -2  615.14   38.80
   3   2  -2  525.75   35.10
   3   2  -2  564.84   36.20
   3   2  -2  564.44   35.50
  -3  -2   2  574.74   35.00
  -3  -2   2  579.54   35.10
  -3  -2   2  558.74   35.10
  -3  -2   2  559.54   32.00
  -3  -2   2  572.64   36.00
  -3  -2   2  567.54   35.10
  -3  -2   2  563.84   35.00
  -3  -2   2  598.34   38.20
   2   2  -2  168.78   13.30
   2   2  -2  185.98   13.30
   2   2  -2  172.58   16.30
   2   2  -2  192.98   13.70
   2   2  -2  159.08   13.40
   2   2  -2  166.98   13.40
   2   2  -2  166.08   13.70
  -2  -2   2  177.08   13.20
  -2  -2   2  158.08   13.20
  -2  -2   2  171.08   13.30
  -2  -2   2  179.68   13.50
  -2  -2   2  163.78   16.10
  -2  -2   2  173.18   13.20
  -2  -2   2  185.88   13.80
   1   2  -2  282.77   19.40
   1   2  -2  290.77   19.60
   1   2  -2  298.57   19.40
   1   2  -2  304.47   19.20
   1   2  -2  262.27   16.60
   1   2  -2  285.87   21.40
   1   2  -2  285.07   19.80
   1   2  -2  308.17   19.40
  -1  -2   2  263.57   21.40
  -1  -2   2  288.47   19.60
  -1  -2   2  319.87   19.70
  -1  -2   2  318.17   19.20
  -1  -2   2  286.57   19.40
  -1  -2   2  295.17   19.60
  -1  -2   2  291.87   16.70
  -1  -2   2  299.67   19.50
   0   2  -2 4038.80  219.68
   0   2  -2 3690.63  218.28
   0   2  -2 3929.51  217.08
   0   2  -2 3641.34  217.78
   0   2  -2 3919.51  217.98
   0   2  -2 4019.60  218.08
   0   2  -2 4136.29  217.98
   0  -2   2 3731.43  219.48
   0  -2   2 3714.73  217.88
   0  -2   2 3765.32  216.98
   0  -2   2 4019.80  218.58
   0  -2   2 4043.00  218.08
   0  -2   2 3593.24  217.98
   0  -2   2 3821.32  217.98
  -1   2  -2  347.57   21.90
  -1   2  -2  379.36   22.80
  -1   2  -2  381.06   25.40
  -1   2  -2  386.36   23.00
  -1   2  -2  379.16   22.90
  -1   2  -2  368.86   21.10
  -1   2  -2  383.46   21.20
   1  -2   2  359.66   22.90
   1  -2   2  394.96   23.90
   1  -2   2  339.87   22.90
   1  -2   2  358.36   21.30
   1  -2   2  354.06   23.00
   1  -2   2  384.36   22.00
   1  -2   2  351.86   25.20
   1  -2   2  355.76   22.80
  -2   2  -2  109.39    8.20
  -2   2  -2  107.49    8.10
  -2   2  -2  101.39    7.90
  -2   2  -2   91.09    8.00
  -2   2  -2   87.19    7.90
  -2   2  -2  101.09    7.80
  -2   2  -2  104.19    7.10
  -2   2  -2  109.99    8.30
  -2   2  -2  107.59   11.60
   2  -2   2   95.99   11.60
   2  -2   2  102.99    7.90
   2  -2   2   87.69    8.00
   2  -2   2   87.59    8.00
   2  -2   2   99.99    8.00
   2  -2   2  110.59    7.20
   2  -2   2   91.89    7.90
   2  -2   2  108.69    7.90
  -3   2  -2    5.60    2.60
  -3   2  -2    2.90    2.70
  -3   2  -2   -2.60    3.10
  -3   2  -2    4.30    2.90
  -3   2  -2    1.90    2.80
  -3   2  -2   -0.80    2.60
   3  -2   2    3.20    2.70
   3  -2   2    0.40    4.70
   3  -2   2    0.70    2.50
   3  -2   2    0.50    2.00
   3  -2   2    2.00    2.30
   3  -2   2    7.10    3.40
   3  -2   2   -2.10    3.00
   3  -2   2    4.70    2.00
   3  -2   2    3.60    2.80
  -4   2  -2   76.89    6.30
  -4   2  -2   75.39    6.60
  -4   2  -2   78.49    6.20
  -4   2  -2   79.59    7.60
  -4   2  -2   79.49    6.60
  -4   2  -2   58.89    7.20
   4  -2   2   76.19    6.30
   4  -2   2   61.89    6.30
   4  -2   2   98.89    7.60
   4  -2   2   65.39    6.00
   4  -2   2   60.49    6.60
   4  -2   2   82.49    6.80
   4  -2   2   92.99    7.80
   4  -2   2   86.29    7.20
  -5   2  -2   97.59    7.30
  -5   2  -2   96.69    8.10
  -5   2  -2   93.59    7.10
  -5   2  -2   97.59    7.20
  -5   2  -2   93.29    8.80
  -5   2  -2   88.99    7.00
  -5   2  -2   84.59    8.60
   5  -2   2   80.69    7.40
   5  -2   2   84.99   14.30
   5  -2   2   83.19    6.90
   5  -2   2   81.59    8.30
   5  -2   2  110.69    8.70
   5  -2   2   92.19    7.50
   5  -2   2   96.19    7.20
   5  -2   2   91.39    8.10
   5  -2   2   93.89    8.60
   5  -2   2  104.49    8.60
  -6   2  -2  230.38   14.90
  -6   2  -2  245.08   16.00
  -6   2  -2  251.47   15.00
  -6   2  -2  245.38   14.80
  -6   2  -2  250.27   17.00
  -6   2  -2  248.18   14.80
  -6   2  -2  227.38   17.00
   6  -2   2  206.68   14.60
   6  -2   2  257.67   17.40
   6  -2   2  214.08   15.20
   6  -2   2  220.98   15.90
   6  -2   2  248.08   15.60
   6  -2   2  230.68   14.90
   6  -2   2  242.78   17.90
   6  -2   2  217.78   23.60
   6  -2   2  250.47   17.40
   6  -2   2  219.78   16.50
  -7   2  -2    5.10    1.50
  -7   2  -2    6.50    1.80
  -7   2  -2    7.40    4.90
  -7   2  -2    2.50    4.40
  -7   2  -2    5.60    2.30
   7  -2   2   -0.30    7.00
   7  -2   2    6.50    3.00
   7  -2   2    9.30    4.00
   7  -2   2   15.80    5.80
   7  -2   2    6.50    1.90
   7  -2   2    1.10    4.00
   7  -2   2    6.40    2.40
   7  -2   2    9.10    1.80
  -8   2  -2   32.00    7.00
  -8   2  -2   30.90    6.30
  -8   2  -2   36.60    7.90
  -8   2  -2   36.60    2.80
   8  -2   2   37.00    8.30
   8  -2   2   33.10    6.20
   8  -2   2   27.70   12.30
   8  -2   2   38.40    4.00
   8  -2   2   32.00    3.50
   8  -2   2   32.50    6.10
  -9   2  -2   14.70    5.60
  -9   2  -2   13.40    6.20
   9  -2   2   12.50    4.60
   9  -2   2   11.00    6.30
   9  -2   2   16.50   11.60
 -10   2  -2   -2.60    5.60
 -10   2  -2   10.80    6.50
  10  -2   2   15.80   10.40
  10  -2   2   13.10    4.00
  10  -2   2   31.40    8.90
  11   1  -2  -14.40    8.90
  11   1  -2    5.40    3.30
  11   1  -2    5.40    4.90
  11   1  -2  -11.40    6.30
  11   1  -2   -3.10    4.30
  11   1  -2   -1.30    3.20
 -11  -1   2    3.90    4.50
 -11  -1   2    0.50    4.70
 -11  -1   2    5.80    4.40
  10   1  -2   -1.70    9.50
  10   1  -2   -5.90    5.60
  10   1  -2   -3.60    4.70
  10   1  -2    6.60    3.80
  10   1  -2   -0.40    4.90
  10   1  -2   -1.30    3.60
 -10  -1   2   -4.00    4.20
 -10  -1   2   10.20    4.80
 -10  -1   2    0.90    4.10
 -10  -1   2    3.60    4.00
   9   1  -2   56.49    8.20
   9   1  -2   55.59    9.80
   9   1  -2   49.10    9.50
   9   1  -2   34.30   14.40
   9   1  -2   53.29    7.70
   9   1  -2   61.79    9.50
   9   1  -2   54.19   21.30
  -9  -1   2   57.89    9.00
  -9  -1   2   50.29    7.20
  -9  -1   2   57.89    7.40
   8   1  -2   64.79    9.20
   8   1  -2   58.79    8.40
   8   1  -2   57.69    7.40
   8   1  -2   25.50   12.80
   8   1  -2   72.79   10.00
   8   1  -2   66.99   13.40
  -8  -1   2   55.49    7.60
  -8  -1   2   62.39    8.60
  -8  -1   2   67.69    7.70
  -8  -1   2   52.29    8.60
  -8  -1   2   48.60    7.50
  -8  -1   2   53.69    7.70
  -8  -1   2   57.19    6.90
   7   1  -2    5.50    7.10
   7   1  -2    5.70    3.60
   7   1  -2    4.30    4.30
   7   1  -2    2.50    4.70
   7   1  -2    7.40    4.70
   7   1  -2    1.70    4.80
   7   1  -2    6.70    9.50
   7   1  -2   -2.20    3.10
  -7  -1   2   -2.20    4.70
  -7  -1   2   -3.60    3.00
  -7  -1   2    4.30    3.70
  -7  -1   2    5.10    4.20
  -7  -1   2   -3.50    4.10
  -7  -1   2    1.60    3.30
  -7  -1   2    3.10    3.80
  -7  -1   2   -2.80    3.90
   6   1  -2  594.94   41.20
   6   1  -2  631.54   42.00
   6   1  -2  619.84   40.70
   6   1  -2  658.93   44.50
   6   1  -2  768.52   41.70
   6   1  -2  690.33   46.90
   6   1  -2  659.13   39.90
   6   1  -2  665.33   41.20
   6   1  -2  640.04   41.10
  -6  -1   2  680.33   40.70
  -6  -1   2  678.63   40.70
  -6  -1   2  678.33   39.20
  -6  -1   2  659.93   41.60
  -6  -1   2  678.13   43.70
  -6  -1   2  690.03   40.80
  -6  -1   2  681.13   40.70
  -6  -1   2  683.93   40.60
   5   1  -2 1083.69   60.49
   5   1  -2  914.31   60.49
   5   1  -2  998.20   59.19
   5   1  -2  889.61   60.99
   5   1  -2  983.40   60.49
   5   1  -2  939.31   62.89
   5   1  -2 1058.89   66.59
  -5  -1   2 1069.69   59.59
  -5  -1   2 1052.89   60.19
  -5  -1   2 1028.30   60.09
  -5  -1   2 1052.79   61.09
  -5  -1   2 1047.50   60.29
  -5  -1   2 1015.40   60.09
  -5  -1   2 1113.99   62.89
  -5  -1   2 1080.19   58.59
   4   1  -2  297.97   21.80
   4   1  -2  354.86   19.80
   4   1  -2  370.66   25.70
   4   1  -2  383.76   21.70
   4   1  -2  326.57   22.50
   4   1  -2  322.37   23.80
   4   1  -2  282.07   21.30
   4   1  -2  301.37   21.50
   4   1  -2  332.87   21.50
  -4  -1   2  329.87   23.20
  -4  -1   2  328.77   21.40
  -4  -1   2  337.97   22.20
  -4  -1   2  328.37   20.60
  -4  -1   2  318.07   21.30
  -4  -1   2  332.47   21.40
  -4  -1   2  336.47   19.60
  -4  -1   2  329.67   21.50
   3   1  -2  187.78   16.30
   3   1  -2  180.38   14.20
   3   1  -2  189.88   14.00
   3   1  -2  175.28   13.50
   3   1  -2  207.58   13.30
   3   1  -2  173.58   13.60
   3   1  -2  212.08   11.70
   3   1  -2  205.18   15.70
   3   1  -2  171.38   13.40
  -3  -1   2  193.98   13.50
  -3  -1   2  187.88   13.50
  -3  -1   2  209.08   13.80
  -3  -1   2  206.08   14.30
  -3  -1   2  194.28   14.90
   2   1  -2 1555.34   85.89
   2   1  -2 1644.14   86.99
   2   1  -2 1521.35   87.99
   2   1  -2 1501.25   87.89
   2   1  -2 1415.76   88.19
   2   1  -2 1469.25   87.59
   2   1  -2 1601.24   89.29
   2   1  -2 1403.06   88.29
  -2  -1   2 1521.75   87.79
  -2  -1   2 1505.65   87.69
  -2  -1   2 1609.74   88.39
  -2  -1   2 1538.65   87.69
  -2  -1   2 1524.75   87.69
  -2  -1   2 1662.43   88.59
  -2  -1   2 1508.15   88.79
   1   1  -2 1088.69   62.29
   1   1  -2 1062.39   62.69
   1   1  -2 1093.29   62.59
   1   1  -2 1062.09   62.09
   1   1  -2 1040.80   62.09
   1   1  -2 1142.59   62.09
  -1  -1   2 1035.50   62.09
  -1  -1   2 1065.49   62.69
  -1  -1   2 1111.39   62.09
   0   1  -2 2637.64  149.49
   0   1  -2 2684.43  150.38
  -1   1  -2 4368.06  236.98
  -1   1  -2 4290.17  234.88
  -1   1  -2 4199.08  234.88
  -1   1  -2 4292.27  234.98
  -1   1  -2 4338.77  234.88
   1  -1   2 3863.71  234.88
   1  -1   2 4043.30  234.78
   1  -1   2 3995.60  234.88
   1  -1   2 4188.68  237.08
   1  -1   2 4379.16  234.98
   1  -1   2 3980.60  234.78
  -2   1  -2  634.34   35.70
  -2   1  -2  620.54   36.40
  -2   1  -2  653.13   36.10
  -2   1  -2  634.54   36.30
  -2   1  -2  606.34   36.00
  -2   1  -2  633.84   35.50
  -2   1  -2  623.64   36.30
   2  -1   2  598.24   36.30
   2  -1   2  593.64   36.20
   2  -1   2  614.54   39.90
   2  -1   2  679.93   36.30
   2  -1   2  615.14   36.50
   2  -1   2  681.43   35.80
   2  -1   2  565.94   35.60
   2  -1   2  562.94   36.20
   2  -1   2  562.74   36.30
  -3   1  -2   49.30    5.60
  -3   1  -2   54.49    5.70
  -3   1  -2   50.29    5.90
  -3   1  -2   48.20    4.60
  -3   1  -2   58.59    5.40
  -3   1  -2   56.89    5.40
  -3   1  -2   52.39    5.70
  -3   1  -2   43.50    5.50
   3  -1   2   41.90    5.20
   3  -1   2   59.49    5.00
   3  -1   2   40.30    5.10
   3  -1   2   49.40    8.30
   3  -1   2   50.99    5.80
   3  -1   2   42.20    5.30
   3  -1   2   56.69    5.80
  -4   1  -2    7.00    3.40
  -4   1  -2    5.10    2.80
  -4   1  -2    1.60    2.50
  -4   1  -2   -0.60    3.20
  -4   1  -2    2.10    3.40
  -4   1  -2    1.40    2.50
  -4   1  -2    2.40    3.10
  -4   1  -2    4.20    3.10
   4  -1   2    1.10    3.50
   4  -1   2    1.90    2.50
   4  -1   2   -0.50    2.40
   4  -1   2    2.60    2.50
   4  -1   2    3.40    3.00
   4  -1   2   -1.20    2.80
   4  -1   2    4.00    2.90
  -5   1  -2    3.60    3.10
  -5   1  -2    7.60    3.20
  -5   1  -2   15.00    4.50
  -5   1  -2    7.80    2.90
  -5   1  -2    8.20    3.60
  -5   1  -2    3.80    3.60
  -5   1  -2   11.20    3.60
   5  -1   2   11.30    3.90
   5  -1   2    6.50    3.00
   5  -1   2   10.10    3.60
   5  -1   2   11.30    4.10
   5  -1   2    5.40    2.90
   5  -1   2    9.10    3.20
   5  -1   2    4.50    3.40
   5  -1   2    6.20    2.90
  -6   1  -2  111.39    8.80
  -6   1  -2  104.19    8.70
  -6   1  -2   97.09    8.60
  -6   1  -2  108.09    8.70
  -6   1  -2   97.39   11.90
  -6   1  -2   84.59    9.50
  -6   1  -2  103.49   10.70
   6  -1   2   96.89    8.50
   6  -1   2  110.59    8.70
   6  -1   2  102.19    8.70
   6  -1   2   90.19    8.10
   6  -1   2  110.79    9.60
   6  -1   2  124.49   19.40
  -7   1  -2   85.59    8.00
  -7   1  -2   92.69   10.20
  -7   1  -2  117.99    9.00
  -7   1  -2  104.69    8.30
  -7   1  -2  102.19   11.40
  -7   1  -2   80.89    7.90
  -7   1  -2   85.89    9.40
  -7   1  -2   81.79    8.20
   7  -1   2  104.29    8.50
   7  -1   2   72.89    8.20
   7  -1   2  114.49   15.30
   7  -1   2   91.99    8.10
   7  -1   2   98.99   11.50
   7  -1   2   89.19    9.30
   7  -1   2   82.99    7.80
  -8   1  -2  148.79   13.30
  -8   1  -2  150.48   10.80
  -8   1  -2  118.89   13.00
  -8   1  -2  147.49   11.00
  -8   1  -2  143.59   11.00
   8  -1   2  137.29   10.60
   8  -1   2  159.68   12.10
   8  -1   2  140.69   11.60
   8  -1   2  132.89   10.20
   8  -1   2  141.19   10.70
   8  -1   2  162.18   12.50
   8  -1   2  150.08   15.10
  -9   1  -2   26.80    4.60
  -9   1  -2   41.40    8.40
  -9   1  -2   36.70    4.10
  -9   1  -2   39.80    7.50
  -9   1  -2   42.50    5.30
  -9   1  -2   44.00    4.00
   9  -1   2   46.30    9.70
   9  -1   2   39.60    4.40
   9  -1   2   39.20    5.80
   9  -1   2   32.40   13.40
   9  -1   2   41.40    4.40
   9  -1   2   47.60    6.20
 -10   1  -2    8.40    5.20
 -10   1  -2   -3.10    4.80
 -10   1  -2    3.10    1.30
  10  -1   2    4.10   10.20
  10  -1   2    2.20    2.30
  10  -1   2    3.30    8.00
  10  -1   2   -0.60    2.60
  11   0  -2   14.10   10.50
  11   0  -2   12.20    7.50
 -11   0   2    5.90    6.10
 -11   0   2   10.60    5.60
  10   0  -2   43.30    5.80
  10   0  -2   35.60    5.50
  10   0  -2   56.49   12.90
  10   0  -2   53.29   10.20
 -10   0   2   46.60    8.40
 -10   0   2   42.80    5.20
 -10   0   2   44.80    5.20
 -10   0   2   41.70    7.20
   9   0  -2   57.09    6.20
   9   0  -2   53.19    6.00
   9   0  -2   66.59    7.40
   9   0  -2   63.69   12.80
   9   0  -2   62.69   10.40
   9   0  -2   61.39    7.20
  -9   0   2   53.79    6.30
  -9   0   2   56.89    5.80
  -9   0   2   65.89    8.10
  -9   0   2   62.09    8.90
  -9   0   2   61.89    6.00
  -9   0   2   56.19    6.40
   8   0  -2   58.29   10.40
   8   0  -2   95.89   14.60
   8   0  -2   79.99    8.50
   8   0  -2   84.59    9.10
   8   0  -2   90.59    8.60
   8   0  -2   75.69    7.30
   8   0  -2   85.69    7.60
  -8   0   2   74.89    7.50
  -8   0   2   63.39    9.10
  -8   0   2   76.89    9.40
  -8   0   2   88.99    7.40
  -8   0   2   82.09    7.50
   7   0  -2   -1.10    3.80
   7   0  -2    2.30    2.90
   7   0  -2   -0.60    2.70
   7   0  -2    3.10    2.80
   7   0  -2   -3.70    2.80
   7   0  -2    4.50    4.90
   7   0  -2    8.70    6.60
  -7   0   2   -4.60    3.00
  -7   0   2    1.40    4.30
  -7   0   2    3.60    2.90
  -7   0   2    2.50    3.70
  -7   0   2    1.20    3.90
  -7   0   2    0.40    2.80
  -7   0   2   -1.00    2.70
   6   0  -2   48.60    6.10
   6   0  -2   64.29   10.40
   6   0  -2   51.39    6.40
   6   0  -2   49.90    6.10
   6   0  -2   72.69   10.00
   6   0  -2   49.99    6.40
   6   0  -2   60.59    6.50
   6   0  -2   56.29    8.50
   6   0  -2   60.99    7.30
  -6   0   2   60.89    6.00
  -6   0   2   54.59    6.10
  -6   0   2   59.79    7.10
  -6   0   2   57.89    5.90
  -6   0   2   46.50    5.60
  -6   0   2   58.49    8.20
   5   0  -2  457.55   28.80
   5   0  -2  527.95   29.20
   5   0  -2  430.96   28.90
   5   0  -2  426.76   29.10
   5   0  -2  549.15   28.80
   5   0  -2  441.96   31.00
   5   0  -2  435.06   32.10
   5   0  -2  450.05   28.90
  -5   0   2  495.65   28.80
  -5   0   2  488.75   28.90
  -5   0   2  471.75   30.70
  -5   0   2  511.05   29.20
  -5   0   2  501.45   29.10
  -5   0   2  486.35   28.40
  -5   0   2  454.05   29.70
   4   0  -2   68.29    6.60
   4   0  -2   90.79    8.10
   4   0  -2   77.39    6.20
   4   0  -2   68.89    9.40
   4   0  -2   70.79    7.10
   4   0  -2   68.79    8.50
   4   0  -2   77.59    6.50
   4   0  -2   58.39    6.20
   4   0  -2   60.79    6.50
  -4   0   2   66.29    6.40
  -4   0   2   67.99    6.50
  -4   0   2   72.59    6.00
  -4   0   2   82.49    8.30
  -4   0   2   71.89    7.60
  -4   0   2   84.99    6.90
  -4   0   2   71.19    6.50
   3   0  -2    1.60    2.90
   3   0  -2    5.40    2.90
   3   0  -2    5.50    4.00
   3   0  -2    2.80    3.40
   3   0  -2    3.60    2.10
   3   0  -2    3.10    3.30
   3   0  -2    4.40    2.90
   3   0  -2    0.40    4.00
  -3   0   2    2.80    2.80
  -3   0   2    1.20    3.00
  -3   0   2    2.80    3.80
  -3   0   2    0.30    2.60
  -3   0   2    3.40    2.50
  -3   0   2    5.70    2.80
  -3   0   2    5.00    2.40
  -3   0   2    1.60    2.60
   2   0  -2  640.04   40.80
   2   0  -2  659.33   40.70
   2   0  -2  665.73   41.80
   2   0  -2  706.53   40.80
   2   0  -2  668.53   40.60
   2   0  -2  764.22   39.90
   2   0  -2  697.53   41.80
   2   0  -2  680.83   40.80
  -2   0   2  727.13   40.60
  -2   0   2  726.23   40.70
  -2   0   2  710.23   41.70
  -2   0   2  726.43   40.80
  -2   0   2  676.23   40.30
  -2   0   2  740.73   39.90
   1   0  -2 2065.19  107.79
   1   0  -2 1797.52  108.39
   1   0  -2 1842.72  107.79
   0   0  -2   10.30    3.10
   0   0   2    2.40    2.30
  -1   0  -2  388.36   21.60
  -1   0  -2  370.96   22.60
  -1   0  -2  368.16   21.50
  -1   0  -2  375.86   22.60
  -1   0  -2  402.26   22.70
  -1   0  -2  368.26   22.40
   1   0   2  327.07   23.30
   1   0   2  379.66   22.70
   1   0   2  371.66   22.60
   1   0   2  355.76   21.40
   1   0   2  369.76   22.10
   1   0   2  349.96   21.50
   1   0   2  343.47   22.30
  -2   0  -2   81.59    7.30
  -2   0  -2   84.69    6.60
  -2   0  -2   77.39    7.20
  -2   0  -2   78.19    7.30
  -2   0  -2   84.29    5.80
  -2   0  -2   82.19    7.10
   2   0   2   83.39    7.20
   2   0   2   76.69    7.10
   2   0   2   74.69    7.50
   2   0   2   73.59    7.30
   2   0   2   92.99    6.60
   2   0   2   79.89    7.50
  -3   0  -2  170.98   11.80
  -3   0  -2  160.98    9.90
  -3   0  -2  163.18   12.00
  -3   0  -2  160.38   11.10
  -3   0  -2  164.48   11.60
  -3   0  -2  159.68   11.70
  -3   0  -2  147.09   10.80
  -3   0  -2  166.48   11.60
   3   0   2  145.09   12.00
   3   0   2  142.19   11.50
   3   0   2  144.99   11.50
   3   0   2  172.38   11.30
   3   0   2  139.89   11.60
   3   0   2  169.08   12.30
  -4   0  -2  431.06   27.30
  -4   0  -2  435.96   27.50
  -4   0  -2  454.65   26.00
  -4   0  -2  387.46   26.90
  -4   0  -2  460.25   28.40
  -4   0  -2  450.65   27.80
  -4   0  -2  458.65   26.90
  -4   0  -2  445.16   27.40
   4   0   2  434.06   28.60
   4   0   2  419.96   27.50
   4   0   2  379.96   27.30
   4   0   2  450.05   28.00
   4   0   2  445.66   27.00
   4   0   2  378.76   27.50
   4   0   2  503.75   27.60
   4   0   2  487.15   26.10
  -5   0  -2  225.98   17.20
  -5   0  -2  247.98   17.60
  -5   0  -2  274.47   16.20
  -5   0  -2  264.37   17.80
  -5   0  -2  265.67   19.00
  -5   0  -2  247.58   17.30
  -5   0  -2  251.67   16.90
  -5   0  -2  262.37   17.50
   5   0   2  269.87   16.20
   5   0   2  254.87   18.00
   5   0   2  272.37   17.80
   5   0   2  243.78   18.00
   5   0   2  267.27   17.40
   5   0   2  240.38   17.50
   5   0   2  262.07   19.40
   5   0   2  218.48   17.60
  -6   0  -2  118.89    9.70
  -6   0  -2  110.69    9.70
  -6   0  -2  121.99   10.00
  -6   0  -2  101.09    9.90
  -6   0  -2  112.59    9.90
  -6   0  -2   93.69    9.60
  -6   0  -2  100.19   11.10
   6   0   2   98.09   10.20
   6   0   2  107.49   10.80
   6   0   2  112.29   11.90
   6   0   2   95.89    9.10
   6   0   2  101.59    8.40
   6   0   2   88.19    9.40
   6   0   2  109.89    9.90
  -7   0  -2  213.18   15.20
  -7   0  -2  181.38   15.40
  -7   0  -2  174.78   14.70
  -7   0  -2  208.48   17.50
  -7   0  -2  213.68   15.20
  -7   0  -2  201.08   14.80
  -7   0  -2  210.38   15.00
   7   0   2  179.48   13.60
   7   0   2  182.78   14.90
   7   0   2  214.58   18.70
   7   0   2  186.38   15.70
   7   0   2  202.68   16.30
  -8   0  -2   20.60    5.20
  -8   0  -2   12.30    5.80
  -8   0  -2   16.40    5.20
  -8   0  -2   18.90    7.50
  -8   0  -2    9.60    5.10
  -8   0  -2   10.50    4.50
   8   0   2   31.10    8.60
   8   0   2   28.10    6.10
   8   0   2   13.90    6.40
   8   0   2   12.30    5.80
   8   0   2    7.00    4.20
  -9   0  -2   45.50    9.00
  -9   0  -2   43.40    7.60
  -9   0  -2   40.70    6.20
  -9   0  -2   41.40    8.80
  -9   0  -2   46.20    7.00
  -9   0  -2   44.00    9.90
   9   0   2   44.50    6.80
   9   0   2   62.09    9.30
   9   0   2   67.49   12.50
   9   0   2   36.60    6.20
 -10   0  -2    7.40    4.00
 -10   0  -2    3.00    4.90
 -10   0  -2  -10.90    3.80
 -10   0  -2    1.60    5.40
  10   0   2   -2.50    4.70
  10   0   2   -5.40    3.20
  10   0   2  -23.60    7.70
  10   0   2    0.20    3.10
  11  -1  -2    2.60    8.10
  11  -1  -2   17.90    9.00
  11  -1  -2   15.60   11.40
 -11   1   2   10.40    6.50
 -11   1   2   34.00    7.10
  10  -1  -2    5.70    7.20
  10  -1  -2   10.70    8.10
 -10   1   2    6.90    5.20
 -10   1   2    2.30    5.10
   9  -1  -2   93.39   13.40
   9  -1  -2   97.69   15.50
  -9   1   2   91.59   10.60
  -9   1   2   95.19   10.20
   8  -1  -2   94.19   14.80
   8  -1  -2   71.49    5.40
   8  -1  -2   79.09    5.60
   8  -1  -2   85.79   12.50
   8  -1  -2   77.89    8.50
  -8   1   2   80.39    9.70
  -8   1   2   80.79    8.90
  -8   1   2   75.09    4.70
  -8   1   2   76.29    4.80
   7  -1  -2   84.99    5.70
   7  -1  -2   77.19    6.60
   7  -1  -2   78.29   12.50
   7  -1  -2  101.49    8.50
   7  -1  -2  107.89   12.30
   7  -1  -2   97.59    8.60
   7  -1  -2   86.29   10.80
  -7   1   2  103.69   10.30
  -7   1   2   95.19    8.50
  -7   1   2   87.69    6.20
  -7   1   2   86.69    9.10
  -7   1   2   90.89    6.30
   6  -1  -2  165.68   11.50
   6  -1  -2  142.29    9.60
   6  -1  -2  146.89   11.80
   6  -1  -2  172.68   11.70
   6  -1  -2  152.98    9.60
   6  -1  -2  154.38   15.10
   6  -1  -2  154.58   13.70
   6  -1  -2  141.39   10.10
   6  -1  -2  141.99   10.00
  -6   1   2  157.88    9.80
  -6   1   2  153.18    9.40
  -6   1   2  154.38   11.70
  -6   1   2  150.78    9.40
  -6   1   2  147.39    9.70
  -6   1   2  146.19   11.10
   5  -1  -2  927.91   51.09
   5  -1  -2  773.22   49.99
   5  -1  -2  843.52   49.80
   5  -1  -2  842.52   49.80
   5  -1  -2  897.71   51.19
   5  -1  -2  997.80   51.19
   5  -1  -2  799.22   53.29
   5  -1  -2  815.92   50.79
  -5   1   2  811.72   51.49
  -5   1   2  900.81   49.70
  -5   1   2  910.51   49.70
  -5   1   2  891.51   50.99
  -5   1   2  889.31   50.79
  -5   1   2  884.91   49.80
  -5   1   2  869.81   49.90
  -5   1   2  891.21   53.19
   4  -1  -2 1761.62  109.79
   4  -1  -2 2163.58  110.79
   4  -1  -2 1864.31  109.69
   4  -1  -2 1699.83  112.29
   4  -1  -2 2096.79  110.39
  -4   1   2 1924.11  109.59
  -4   1   2 1973.60  109.59
  -4   1   2 1996.90  109.69
  -4   1   2 1996.80  112.49
  -4   1   2 1943.21  110.19
  -4   1   2 1971.50  110.19
  -4   1   2 1925.21  109.59
  -4   1   2 1894.91  110.79
  -4   1   2 1993.00  110.49
   3  -1  -2 1070.59   55.29
   3  -1  -2  859.61   56.49
   3  -1  -2 1042.20   54.69
   3  -1  -2  851.21   54.39
   3  -1  -2 1035.70   54.99
   3  -1  -2  872.51   54.29
   3  -1  -2 1004.40   54.39
  -3   1   2  963.70   56.59
  -3   1   2  938.21   54.29
  -3   1   2  942.11   54.39
  -3   1   2  897.71   54.89
  -3   1   2  945.31   54.29
  -3   1   2  913.01   54.69
  -3   1   2  986.50   54.39
   2  -1  -2 3214.78  188.68
   2  -1  -2 3165.28  186.58
   2  -1  -2 3254.57  187.28
   2  -1  -2 3126.89  187.28
   2  -1  -2 3193.98  187.28
   2  -1  -2 3116.39  187.18
  -2   1   2 3427.06  187.28
  -2   1   2 3616.54  187.28
  -2   1   2 3501.45  187.28
  -2   1   2 3601.54  188.98
  -2   1   2 3237.08  187.18
  -2   1   2 3480.95  187.18
   1  -1  -2  263.57   18.10
   1  -1  -2  270.17   17.30
   1  -1  -2  253.47   17.30
   1  -1  -2  259.27   17.40
  -1   1   2  292.77   17.40
  -1   1   2  287.67   17.50
  -1   1   2  269.97   17.40
  -1   1   2  283.27   17.30
  -1   1   2  304.57   18.30
  -1   1   2  286.27   16.50
   0  -1  -2  744.73   44.40
   0  -1  -2  749.03   44.40
   0  -1  -2  776.42   44.50
   0  -1  -2  747.33   44.20
   0  -1  -2  810.02   44.60
   0  -1  -2  761.92   44.60
   0   1   2  819.32   44.60
   0   1   2  688.73   44.30
   0   1   2  734.93   44.40
   0   1   2  762.92   44.50
   0   1   2  766.72   44.40
   0   1   2  747.23   44.20
  -1  -1  -2 9999.00  532.55
   1   1   2 8433.96  530.75
  -2  -1  -2  714.33   42.90
  -2  -1  -2  737.73   44.40
  -2  -1  -2  761.62   44.30
  -2  -1  -2  756.12   44.50
  -2  -1  -2  771.22   44.40
  -2  -1  -2  785.92   42.20
  -2  -1  -2  779.72   44.50
   2   1   2  726.03   44.50
   2   1   2  783.22   41.80
   2   1   2  703.73   44.40
   2   1   2  687.33   44.40
   2   1   2  724.33   44.40
   2   1   2  703.23   44.50
  -3  -1  -2  493.45   30.40
  -3  -1  -2  504.35   30.70
  -3  -1  -2  431.06   29.00
  -3  -1  -2  486.05   30.30
  -3  -1  -2  512.95   30.90
   3   1   2  453.65   30.80
   3   1   2  468.55   30.60
   3   1   2  506.35   30.80
   3   1   2  493.45   31.10
   3   1   2  428.36   30.60
   3   1   2  541.55   27.90
  -4  -1  -2  398.06   26.20
  -4  -1  -2  400.56   30.70
  -4  -1  -2  363.76   24.40
  -4  -1  -2  408.86   25.50
  -4  -1  -2  396.76   25.70
   4   1   2  366.46   26.60
   4   1   2  444.86   26.40
   4   1   2  396.66   26.20
   4   1   2  378.46   26.00
   4   1   2  370.26   25.90
  -5  -1  -2  417.06   25.80
  -5  -1  -2  427.46   28.50
  -5  -1  -2  455.65   27.80
  -5  -1  -2  368.06   30.20
  -5  -1  -2  411.76   27.10
  -5  -1  -2  423.16   27.30
  -5  -1  -2  421.86   27.20
   5   1   2  442.46   28.40
   5   1   2  387.46   27.90
   5   1   2  406.06   28.90
   5   1   2  360.06   27.20
   5   1   2  449.86   28.30
  -6  -1  -2    6.00    5.00
  -6  -1  -2   13.30    5.20
  -6  -1  -2    7.90    5.40
  -6  -1  -2   16.60    5.00
  -6  -1  -2   10.50    4.20
  -6  -1  -2   19.10    5.60
  -6  -1  -2   11.10    5.30
   6   1   2   18.80    6.20
   6   1   2   12.90    4.00
   6   1   2   14.00    5.10
   6   1   2   13.80    6.70
   6   1   2   12.20    5.00
   6   1   2   19.50    6.80
   6   1   2    7.90    3.00
  -7  -1  -2    2.90    4.50
  -7  -1  -2    6.70    6.00
  -7  -1  -2    7.20    4.50
  -7  -1  -2    8.70    5.10
  -7  -1  -2    6.60    4.90
  -7  -1  -2    9.90    5.30
  -7  -1  -2    9.40    4.80
   7   1   2    5.00    5.50
   7   1   2    6.20    4.80
   7   1   2    4.60    3.10
   7   1   2   -1.60    5.00
   7   1   2    3.30    4.70
   7   1   2    1.20    5.90
  -8  -1  -2  136.59   13.40
  -8  -1  -2  159.78   12.90
  -8  -1  -2  158.38   22.40
  -8  -1  -2  142.19   16.30
  -8  -1  -2  155.38   13.50
  -8  -1  -2  150.88   14.00
   8   1   2  148.19   15.00
   8   1   2  143.49   13.70
   8   1   2  129.99   11.10
   8   1   2  142.09   18.60
   8   1   2  152.88   14.80
  -9  -1  -2   43.40    7.20
  -9  -1  -2   25.00    6.40
  -9  -1  -2   27.90    8.40
  -9  -1  -2   25.50    6.40
  -9  -1  -2   15.40   11.50
   9   1   2   38.00   13.00
   9   1   2   26.00    7.70
   9   1   2   24.50    6.80
   9   1   2   22.00    8.00
   9   1   2   31.80    9.00
 -10  -1  -2    8.00    6.20
 -10  -1  -2    6.90    6.10
 -10  -1  -2   -6.00    4.30
  10   1   2    8.60    6.90
  10   1   2   13.80    9.30
  10   1   2   10.30    4.70
  10   1   2    5.50    6.10
  11  -2  -2   31.50   11.70
  11  -2  -2   28.70   10.90
  11  -2  -2   25.10    9.70
 -11   2   2   32.90    8.10
 -11   2   2   22.10    7.00
  10  -2  -2   17.90   19.30
  10  -2  -2   44.60   12.00
  10  -2  -2   50.09   11.30
 -10   2   2   44.80    8.80
 -10   2   2   45.80    8.00
   9  -2  -2   15.10    7.90
   9  -2  -2   16.20    8.20
   9  -2  -2   14.50    8.70
  -9   2   2   14.80    6.10
  -9   2   2   22.40    6.10
   8  -2  -2  206.68   20.00
   8  -2  -2  196.58   18.60
   8  -2  -2  183.08   20.30
   8  -2  -2  242.98   18.10
  -8   2   2  201.38   16.00
  -8   2   2  185.48   15.50
  -8   2   2  216.48   17.10
   7  -2  -2   20.30    4.80
   7  -2  -2   18.90    7.30
   7  -2  -2   15.40    5.90
   7  -2  -2   26.00    7.60
   7  -2  -2   14.60    4.30
   7  -2  -2   16.60    7.00
   7  -2  -2   22.60    5.20
  -7   2   2   18.00    5.80
  -7   2   2   21.90    5.10
  -7   2   2   14.60    4.90
   6  -2  -2   86.09    8.30
   6  -2  -2   91.59   11.30
   6  -2  -2   83.89    8.00
   6  -2  -2   76.39   11.30
   6  -2  -2   86.49   10.40
   6  -2  -2   90.89    8.00
   6  -2  -2   82.19   11.80
  -6   2   2   76.09    8.30
  -6   2   2   78.79    8.10
  -6   2   2   93.29    8.50
  -6   2   2   86.09   14.80
   5  -2  -2  789.12   42.10
   5  -2  -2  769.82   42.30
   5  -2  -2  755.22   42.90
   5  -2  -2  621.94   44.30
   5  -2  -2  636.64   44.60
   5  -2  -2  654.83   39.90
   5  -2  -2  588.74   46.10
   5  -2  -2  772.32   42.20
  -5   2   2  748.03   41.90
  -5   2   2  704.03   42.00
  -5   2   2  687.23   42.40
  -5   2   2  710.03   41.90
   4  -2  -2   15.60    2.80
   4  -2  -2   16.80    6.00
   4  -2  -2   26.00    4.50
   4  -2  -2   23.10    4.90
   4  -2  -2   21.50    4.10
   4  -2  -2   21.50    4.00
   4  -2  -2   15.70    2.70
   4  -2  -2   12.80    4.20
   4  -2  -2   15.90    2.40
   4  -2  -2   15.00    2.40
  -4   2   2   19.80    2.60
  -4   2   2   16.30    4.50
  -4   2   2   19.40    2.70
  -4   2   2   19.10    2.60
  -4   2   2   16.40    2.50
  -4   2   2   22.40    3.90
  -4   2   2   14.20    4.30
   3  -2  -2  990.70   62.09
   3  -2  -2  968.20   61.09
   3  -2  -2 1199.78   61.19
   3  -2  -2 1205.58   61.69
   3  -2  -2  951.60   61.19
   3  -2  -2  945.51   61.19
   3  -2  -2 1033.70   61.19
  -3   2   2 1055.19   61.49
  -3   2   2 1138.39   61.89
  -3   2   2 1092.69   61.19
  -3   2   2 1160.48   61.09
  -3   2   2 1099.19   61.09
   2  -2  -2 2232.18  140.99
   2  -2  -2 2444.06  141.19
   2  -2  -2 2702.63  140.19
   2  -2  -2 2783.42  141.39
   2  -2  -2 2282.47  140.79
   2  -2  -2 2457.75  141.09
   2  -2  -2 2498.15  142.99
   2  -2  -2 2404.66  141.09
  -2   2   2 2453.25  140.79
  -2   2   2 2573.34  140.99
  -2   2   2 2489.65  140.99
  -2   2   2 2596.14  141.09
  -2   2   2 2491.45  141.89
  -2   2   2 2486.55  140.59
  -2   2   2 2489.75  140.99
   1  -2  -2 1151.48   73.39
   1  -2  -2 1277.27   73.59
   1  -2  -2 1220.08   73.39
   1  -2  -2 1307.87   72.09
   1  -2  -2 1246.98   73.59
   1  -2  -2 1328.67   74.09
   1  -2  -2 1300.67   73.49
  -1   2   2 1295.87   73.49
  -1   2   2 1344.77   73.49
  -1   2   2 1348.07   73.59
  -1   2   2 1334.57   73.49
  -1   2   2 1164.18   71.99
  -1   2   2 1240.28   73.59
   0  -2  -2   71.09    8.60
   0  -2  -2   82.49    9.20
   0  -2  -2   63.49    7.40
   0  -2  -2   76.69    8.80
   0  -2  -2   75.29    8.50
   0  -2  -2   65.19    5.20
   0   2   2   68.09    8.40
   0   2   2   74.99    7.90
   0   2   2   76.29    9.00
   0   2   2   90.89   10.90
   0   2   2   81.89    8.60
   0   2   2   78.79    8.80
  -1  -2  -2 1188.08   69.09
  -1  -2  -2 1200.88   69.19
  -1  -2  -2 1147.19   68.99
  -1  -2  -2 1267.47   69.29
  -1  -2  -2 1125.89   68.89
   1   2   2 1175.98   69.09
   1   2   2 1250.77   69.49
   1   2   2 1161.98   69.29
   1   2   2 1142.29   69.09
   1   2   2 1129.19   69.09
  -2  -2  -2    1.80    4.70
  -2  -2  -2   -1.80    3.60
  -2  -2  -2   -5.10    4.20
  -2  -2  -2    5.90    4.60
  -2  -2  -2   -4.80    4.30
   2   2   2    1.80    4.70
   2   2   2   -2.60    4.10
   2   2   2   -1.60    4.70
   2   2   2   -0.90    4.60
   2   2   2   -5.70    4.10
  -3  -2  -2 1845.02  106.59
  -3  -2  -2 1731.93  104.49
  -3  -2  -2 1934.81  108.39
  -3  -2  -2 1875.01  106.89
  -3  -2  -2 1749.53  108.19
  -3  -2  -2 1861.21  103.79
  -3  -2  -2 1861.61  106.39
   3   2   2 1940.71  106.99
   3   2   2 1834.02  106.89
   3   2   2 1608.34  106.69
   3   2   2 1840.42  113.29
   3   2   2 1914.91  102.99
  -4  -2  -2   65.59    8.70
  -4  -2  -2   67.09    9.20
  -4  -2  -2   58.79    4.20
  -4  -2  -2   47.20    6.50
  -4  -2  -2   49.50    8.70
  -4  -2  -2   61.59    8.60
  -4  -2  -2   49.10    8.50
   4   2   2   42.70    8.00
   4   2   2   48.90    9.60
   4   2   2   61.19    4.60
   4   2   2   67.29    9.70
   4   2   2   57.39    9.00
   4   2   2   52.99    9.20
  -5  -2  -2    1.30    4.60
  -5  -2  -2    6.80    4.70
  -5  -2  -2   -4.40    2.90
  -5  -2  -2    3.60    4.50
  -5  -2  -2    9.10    5.00
   5   2   2   -1.40    4.30
   5   2   2   -2.70    4.30
   5   2   2    2.50    2.10
   5   2   2   10.30    6.00
   5   2   2   -3.30    5.40
   5   2   2   -2.20    5.00
  -6  -2  -2   72.99    9.70
  -6  -2  -2   90.99   12.70
  -6  -2  -2  103.89   11.00
  -6  -2  -2   81.09   10.00
  -6  -2  -2  102.29   11.00
  -6  -2  -2   99.49    8.70
  -6  -2  -2  101.89   10.80
   6   2   2  107.99   12.80
   6   2   2  100.09   13.40
   6   2   2   98.59   11.60
   6   2   2  110.79   14.60
   6   2   2   92.59   12.20
   6   2   2   83.99    7.30
  -7  -2  -2   29.90    5.60
  -7  -2  -2   20.40    6.80
  -7  -2  -2   23.70    7.50
  -7  -2  -2   27.00    7.80
  -7  -2  -2   25.20    7.90
  -7  -2  -2   27.30    7.90
  -7  -2  -2   22.50    6.30
   7   2   2   26.30    7.40
   7   2   2   27.80    4.30
   7   2   2   32.20    8.90
   7   2   2   36.00    9.40
   7   2   2   44.30   10.10
   7   2   2   23.60    7.80
  -8  -2  -2    2.80    6.30
  -8  -2  -2    2.60    5.10
  -8  -2  -2   17.00    6.50
  -8  -2  -2   18.80    6.70
  -8  -2  -2   14.40    5.30
  -8  -2  -2   10.20    6.40
   8   2   2    9.10    3.50
   8   2   2    7.30    7.50
   8   2   2    4.30    7.00
   8   2   2    2.10    6.30
   8   2   2    6.30    6.40
   8   2   2   -2.30    5.90
  -9  -2  -2   12.30    5.30
  -9  -2  -2    7.60    5.80
  -9  -2  -2    6.00    6.40
  -9  -2  -2   22.10    7.70
   9   2   2   20.90    9.30
   9   2   2   22.20    8.60
   9   2   2   24.60    9.40
   9   2   2    9.60    7.40
   9   2   2   15.80    6.80
 -10  -2  -2   33.70    8.40
 -10  -2  -2   23.50    8.10
 -10  -2  -2   26.30    6.70
  10   2   2   16.90    8.00
  10   2   2   27.80   11.50
  10   2   2   28.70    9.70
  10   2   2   30.50    7.40
  11  -3  -2   10.70   10.70
  11  -3  -2    4.80    7.50
  11  -3  -2   12.50    9.20
 -11   3   2    4.30    5.60
  10  -3  -2    4.70    7.40
  10  -3  -2   15.20    9.10
  10  -3  -2   16.40    8.70
 -10   3   2   20.50    6.60
 -10   3   2    1.70    5.60
   9  -3  -2   28.40    9.80
   9  -3  -2   17.70    9.00
   9  -3  -2   24.20    9.00
  -9   3   2   25.50    6.70
  -9   3   2   22.80    6.90
  -9   3   2   21.10    6.30
   8  -3  -2   45.80   10.40
   8  -3  -2   45.60   10.40
   8  -3  -2   49.40   10.80
  -8   3   2   29.80    7.60
  -8   3   2   39.60    7.20
  -8   3   2   47.80    7.70
  -8   3   2   45.20    7.50
   7  -3  -2   32.00    9.40
   7  -3  -2   43.80    6.50
   7  -3  -2   52.29    9.80
   7  -3  -2   57.99   11.30
   7  -3  -2   42.10    6.70
  -7   3   2   33.20    6.20
  -7   3   2   42.20    6.80
  -7   3   2   50.69    7.30
  -7   3   2   33.80    6.90
   6  -3  -2   67.29    8.40
   6  -3  -2   59.19   10.20
   6  -3  -2   44.00    8.60
   6  -3  -2   46.10    9.10
   6  -3  -2   58.99    7.70
   6  -3  -2   56.49    6.60
  -6   3   2   64.19    7.70
  -6   3   2   57.09    7.00
  -6   3   2   53.59    7.50
   5  -3  -2  203.28   13.10
   5  -3  -2  231.48   15.20
   5  -3  -2  190.18   12.60
   5  -3  -2  220.28   17.70
   5  -3  -2  204.58   13.20
   5  -3  -2  200.38   12.60
   5  -3  -2  219.08   18.90
   5  -3  -2  245.68   15.10
   5  -3  -2  246.68   16.00
  -5   3   2  189.28   12.80
  -5   3   2  256.77   15.60
  -5   3   2  225.38   12.90
  -5   3   2  238.98   15.80
  -5   3   2  225.78   14.80
  -5   3   2  219.38   15.00
   4  -3  -2   30.80    4.90
   4  -3  -2   30.60    4.00
   4  -3  -2   27.00    5.20
   4  -3  -2   33.70    5.50
   4  -3  -2   25.70    4.40
   4  -3  -2   28.30    4.00
   4  -3  -2   16.50    6.00
   4  -3  -2   32.30    4.70
   4  -3  -2   31.10    4.30
  -4   3   2   34.00    5.30
  -4   3   2   25.10    3.60
  -4   3   2   29.20    4.00
  -4   3   2   16.70    4.50
   3  -3  -2  263.97   20.70
   3  -3  -2  227.38   16.90
   3  -3  -2  280.37   16.60
   3  -3  -2  280.57   17.10
   3  -3  -2  293.37   17.20
   3  -3  -2  250.27   17.40
   3  -3  -2  247.58   17.10
  -3   3   2  258.07   17.00
  -3   3   2  272.67   17.10
  -3   3   2  237.28   16.80
  -3   3   2  256.27   16.90
  -3   3   2  282.47   18.20
  -3   3   2  256.97   16.90
  -3   3   2  268.37   17.40
   2  -3  -2  269.27   18.40
   2  -3  -2  282.07   18.40
   2  -3  -2  240.98   18.40
   2  -3  -2  303.07   18.90
   2  -3  -2  235.88   18.70
  -2   3   2  295.27   18.40
  -2   3   2  262.67   17.10
  -2   3   2  295.07   18.30
  -2   3   2  291.57   18.30
  -2   3   2  281.37   18.80
   1  -3  -2  941.21   56.99
   1  -3  -2  969.00   56.89
   1  -3  -2  960.70   56.99
   1  -3  -2  859.91   57.29
   1  -3  -2 1035.50   57.49
   1  -3  -2  858.71   56.69
   1  -3  -2 1006.60   54.89
  -1   3   2  908.41   55.09
  -1   3   2  958.00   56.89
  -1   3   2  970.40   57.69
  -1   3   2 1001.30   56.79
  -1   3   2 1052.69   57.09
  -1   3   2  960.70   56.69
   0  -3  -2   -0.80    4.00
   0  -3  -2   -4.30    4.30
   0  -3  -2    1.40    4.50
   0  -3  -2    2.00    5.10
   0  -3  -2   -9.00    4.20
   0   3   2   -3.90    4.90
   0   3   2   -0.50    2.00
   0   3   2    2.20    5.00
   0   3   2   -0.90    6.20
   0   3   2    1.30    5.20
   0   3   2    0.30    4.70
   0   3   2   -2.00    4.30
  -1  -3  -2   43.90    7.80
  -1  -3  -2   54.19    8.40
  -1  -3  -2   39.20    7.80
  -1  -3  -2   41.90    8.30
  -1  -3  -2   67.49    8.50
   1   3   2   72.39   12.10
   1   3   2   58.69    8.90
   1   3   2   58.69    8.50
   1   3   2   40.10    3.80
   1   3   2   47.50    8.20
   1   3   2   37.20    6.90
   1   3   2   43.40    7.60
  -2  -3  -2  206.98   16.20
  -2  -3  -2  215.38   16.40
  -2  -3  -2  188.18   16.40
  -2  -3  -2  232.58   17.30
  -2  -3  -2  204.18   16.60
   2   3   2  212.98   26.70
   2   3   2  165.38   16.50
   2   3   2  222.98   16.80
   2   3   2  213.88   17.00
   2   3   2  212.88   16.70
  -3  -3  -2   38.10    7.50
  -3  -3  -2   32.60    7.40
  -3  -3  -2   26.10    7.20
  -3  -3  -2   19.30    5.10
  -3  -3  -2   34.50    7.50
  -3  -3  -2   25.80    6.50
   3   3   2   31.10    7.80
   3   3   2   28.50    7.30
   3   3   2   34.90    7.60
   3   3   2   37.20    8.00
   3   3   2   26.30    7.70
  -4  -3  -2   33.60    5.70
  -4  -3  -2   44.40    8.40
  -4  -3  -2   31.90    7.70
  -4  -3  -2   38.30    7.80
  -4  -3  -2   47.30    8.70
  -4  -3  -2   40.00    5.10
  -4  -3  -2   56.29    9.10
   4   3   2   52.39    9.10
   4   3   2   37.90    3.80
   4   3   2   47.40    8.70
   4   3   2   46.80    9.10
   4   3   2   49.30    9.10
   4   3   2   48.40    9.40
  -5  -3  -2   -0.80    4.50
  -5  -3  -2    4.60    4.70
  -5  -3  -2    1.30    2.30
  -5  -3  -2    6.60    5.90
  -5  -3  -2    1.90    3.70
  -5  -3  -2    9.00    5.70
  -5  -3  -2   11.40    6.40
   5   3   2    0.40    5.10
   5   3   2    3.60    5.20
   5   3   2   -0.10    5.90
   5   3   2    4.80    2.00
   5   3   2    5.90    6.00
   5   3   2    1.40    5.70
  -6  -3  -2   78.29   11.30
  -6  -3  -2   74.79   11.30
  -6  -3  -2   66.89   10.90
  -6  -3  -2   52.59    8.30
  -6  -3  -2   70.29   10.30
  -6  -3  -2   90.59   12.40
  -6  -3  -2   63.19    7.50
   6   3   2   72.09   11.70
   6   3   2   69.99   12.50
   6   3   2   81.29   12.60
   6   3   2   88.19   13.70
   6   3   2   67.29   11.50
  -7  -3  -2  113.89   12.90
  -7  -3  -2  111.89   15.70
  -7  -3  -2  118.99   10.40
  -7  -3  -2  109.49   13.00
  -7  -3  -2  100.09   12.00
   7   3   2  102.09   14.80
   7   3   2   95.69    8.30
   7   3   2  138.39   15.90
   7   3   2  115.39   15.30
   7   3   2  129.29   14.60
   7   3   2  122.49   17.10
  -8  -3  -2   62.49   10.90
  -8  -3  -2   56.09    7.90
  -8  -3  -2   63.89   11.50
  -8  -3  -2   41.60    8.50
   8   3   2   47.60   12.10
   8   3   2   60.89   11.40
   8   3   2   50.29   11.20
   8   3   2   62.89   12.80
   8   3   2   62.69   13.60
   8   3   2   61.99    6.40
  -9  -3  -2    4.40    6.60
  -9  -3  -2    6.50    7.10
  -9  -3  -2    0.40    6.00
  -9  -3  -2    0.70    4.60
   9   3   2   -2.20    7.10
   9   3   2    0.40    9.20
   9   3   2    9.10    3.50
   9   3   2   14.90    7.90
   9   3   2   -2.40    8.30
   9   3   2   21.30    8.90
  11  -4  -2   10.90   10.10
  11  -4  -2   11.70    9.90
 -11   4   2    6.90    6.50
  10  -4  -2   -6.20    6.40
  10  -4  -2   26.30    9.00
  10  -4  -2    1.50    7.90
 -10   4   2   -3.50    5.70
   9  -4  -2   15.60    8.70
   9  -4  -2   17.20    8.20
   9  -4  -2   16.60    8.20
  -9   4   2    3.50    5.50
  -9   4   2    5.00    5.50
  -9   4   2    4.70    5.60
  -9   4   2   12.00    5.90
   8  -4  -2    9.30    7.40
   8  -4  -2   22.70    8.10
   8  -4  -2   14.80    7.00
  -8   4   2   12.00    6.10
  -8   4   2   16.10    5.70
  -8   4   2   16.00    6.20
   7  -4  -2  166.58   18.00
   7  -4  -2  148.89   15.50
   7  -4  -2  152.98   13.10
   7  -4  -2  188.98   17.90
  -7   4   2  148.09   13.40
  -7   4   2  175.18   13.40
  -7   4   2  168.58   14.30
   6  -4  -2  154.98   12.40
   6  -4  -2  131.49   11.20
   6  -4  -2  164.68   12.30
   6  -4  -2  137.89   11.70
   6  -4  -2  144.79   15.70
   6  -4  -2  117.79   14.10
  -6   4   2  123.69   11.50
  -6   4   2  130.99   12.10
   5  -4  -2    6.20    2.90
   5  -4  -2   10.90    3.70
   5  -4  -2   14.70    6.90
   5  -4  -2    9.70    2.60
   5  -4  -2   10.00    2.60
   5  -4  -2    1.90    3.90
   5  -4  -2    9.10    4.70
   5  -4  -2    9.60    3.10
  -5   4   2    6.40    4.20
  -5   4   2    9.90    2.80
  -5   4   2    6.40    2.40
   4  -4  -2  572.14   31.50
   4  -4  -2  486.55   31.70
   4  -4  -2  570.84   32.00
   4  -4  -2  449.06   31.30
   4  -4  -2  523.55   32.80
   4  -4  -2  467.75   31.70
   4  -4  -2  483.45   34.40
  -4   4   2  527.65   33.70
  -4   4   2  502.95   31.60
  -4   4   2  546.25   31.50
  -4   4   2  534.35   31.50
  -4   4   2  531.45   32.10
  -4   4   2  513.55   31.40
  -4   4   2  533.35   31.30
   3  -4  -2 1062.19   68.09
   3  -4  -2 1175.38   68.19
   3  -4  -2 1070.59   67.89
   3  -4  -2 1188.78   66.69
   3  -4  -2 1171.38   70.19
   3  -4  -2 1047.20   68.09
   3  -4  -2 1267.67   67.39
   3  -4  -2 1232.98   67.49
  -3   4   2 1117.39   67.29
  -3   4   2 1216.78   67.99
  -3   4   2 1177.48   67.99
  -3   4   2 1180.48   67.99
  -3   4   2 1162.78   69.29
  -3   4   2 1171.78   67.79
   2  -4  -2  233.68   20.10
   2  -4  -2  272.07   16.60
   2  -4  -2  275.87   18.60
   2  -4  -2  262.97   19.20
   2  -4  -2  217.58   18.00
  -2   4   2  227.48   16.20
  -2   4   2  257.17   18.40
  -2   4   2  235.68   17.80
  -2   4   2  283.17   18.20
  -2   4   2  289.47   18.40
   1  -4  -2  830.22   54.09
   1  -4  -2  992.30   54.59
   1  -4  -2  889.11   54.49
   1  -4  -2  924.11   51.69
   1  -4  -2  937.21   54.69
   1  -4  -2  868.21   54.19
  -1   4   2  923.71   54.39
  -1   4   2  847.02   54.29
  -1   4   2  789.22   51.49
  -1   4   2  863.51   53.89
  -1   4   2  950.80   56.09
  -1   4   2  921.91   54.29
  -1   4   2  913.71   53.99
   0  -4  -2   90.19   13.50
   0  -4  -2  115.29   10.80
   0  -4  -2   97.29   10.80
   0  -4  -2  103.49   11.10
   0  -4  -2  122.99   11.60
   0  -4  -2  102.29   12.20
   0   4   2  116.89   12.00
   0   4   2  125.59   16.30
   0   4   2  102.69   10.20
   0   4   2  108.09   10.90
   0   4   2   97.39   11.50
   0   4   2  105.39   11.50
   0   4   2   83.09    7.30
  -1  -4  -2  251.87   19.50
  -1  -4  -2  250.87   21.70
  -1  -4  -2  231.08   19.40
  -1  -4  -2  262.47   20.00
  -1  -4  -2  262.97   19.90
   1   4   2  296.77   27.60
   1   4   2  237.18   20.00
   1   4   2  240.78   19.40
   1   4   2  239.18   21.80
   1   4   2  255.87   20.00
   1   4   2  266.37   20.00
  -2  -4  -2  402.36   29.00
  -2  -4  -2  446.56   29.70
  -2  -4  -2  423.26   29.50
  -2  -4  -2  426.26   29.70
   2   4   2  424.76   29.80
   2   4   2  433.16   29.80
   2   4   2  383.76   29.50
   2   4   2  423.46   29.60
   2   4   2  442.36   32.80
  -3  -4  -2  100.99   13.20
  -3  -4  -2  101.69   10.00
  -3  -4  -2  124.19   15.90
  -3  -4  -2  103.29   11.80
  -3  -4  -2  107.59   13.70
  -3  -4  -2  104.89   12.60
   3   4   2  108.49   13.30
   3   4   2  107.59   14.00
   3   4   2  123.89   20.10
   3   4   2  101.79   12.60
   3   4   2   92.59   13.30
   3   4   2  127.69   23.10
  -4  -4  -2   38.80    8.60
  -4  -4  -2   49.99    9.70
  -4  -4  -2   36.50    8.50
  -4  -4  -2   40.60    6.30
  -4  -4  -2   53.89   10.00
  -4  -4  -2   43.20    9.50
   4   4   2   38.50    9.70
   4   4   2   36.80   10.40
   4   4   2   42.50    9.50
   4   4   2   18.30   14.40
   4   4   2   49.20   11.20
   4   4   2   47.10   10.40
  -5  -4  -2   13.80    5.90
  -5  -4  -2    6.70    6.70
  -5  -4  -2    7.50    4.60
  -5  -4  -2    1.20    5.90
  -5  -4  -2    6.60    5.40
  -5  -4  -2    5.90    5.60
   5   4   2    8.60   15.60
   5   4   2    2.20    2.00
   5   4   2   -1.30    5.20
   5   4   2   -3.50    5.60
   5   4   2    0.20    6.30
   5   4   2    2.80    7.00
   5   4   2    4.50    6.70
  -6  -4  -2   14.70    5.50
  -6  -4  -2   14.80    7.50
  -6  -4  -2   34.60   10.00
  -6  -4  -2    8.20    6.40
  -6  -4  -2   12.80    6.70
  -6  -4  -2   17.90    3.70
  -6  -4  -2   32.50    9.20
   6   4   2   15.80    7.80
   6   4   2   20.60    8.90
   6   4   2   25.10    8.50
   6   4   2   14.40   14.80
   6   4   2   24.60    9.30
   6   4   2   15.20    2.90
   6   4   2   16.40    9.40
  -7  -4  -2   22.90    5.50
  -7  -4  -2   21.90    6.50
  -7  -4  -2   37.80    9.00
  -7  -4  -2   38.90   10.00
   7   4   2   22.50   10.10
   7   4   2   35.00   10.60
   7   4   2   17.90    3.90
   7   4   2   41.10   12.40
   7   4   2   26.20    9.80
   7   4   2   37.60   11.30
  -8  -4  -2    1.80    6.10
  -8  -4  -2   -4.70    7.20
  -8  -4  -2   -3.70    3.60
   8   4   2    8.60   16.70
   8   4   2    6.80    7.70
   8   4   2    4.40    7.40
   8   4   2    1.10    2.70
   8   4   2   -0.60    8.80
   8   4   2    2.30    8.80
  -9  -4  -2    5.50    6.20
  -9  -4  -2   10.40    9.00
  -9  -4  -2   -0.50    4.50
  -9  -4  -2  -10.40    7.30
   9   4   2    5.90   10.10
   9   4   2   14.70   10.50
   9   4   2    3.60   10.10
   9   4   2   10.20    9.00
   9   4   2    3.80    8.80
   9   4   2    5.00    2.80
  10  -5  -2    2.40    8.10
  10  -5  -2   -7.50    7.20
 -10   5   2    6.20    5.60
 -10   5   2    5.60    6.20
   9  -5  -2   -4.00    7.60
   9  -5  -2   -6.00    7.30
   9  -5  -2   -2.00    6.30
  -9   5   2   -2.50    4.80
  -9   5   2   -3.70    4.70
   8  -5  -2   48.50   10.20
   8  -5  -2   46.00   12.50
   8  -5  -2   31.90   10.10
  -8   5   2   40.30    8.00
  -8   5   2   35.70    7.70
   7  -5  -2   62.39   12.00
   7  -5  -2   60.89   13.10
  -7   5   2   68.89    9.40
  -7   5   2   54.99    8.60
   6  -5  -2   40.40   11.00
   6  -5  -2   13.70    4.30
   6  -5  -2    6.90    7.30
   6  -5  -2   22.80    3.20
   6  -5  -2   14.10    4.70
   6  -5  -2   18.20    4.40
   6  -5  -2   21.80    4.10
  -6   5   2   24.30    6.00
  -6   5   2   20.50    3.00
  -6   5   2   13.30    5.20
   5  -5  -2  135.69   11.00
   5  -5  -2  117.79   17.10
   5  -5  -2  102.79    9.60
   5  -5  -2  105.99   10.10
   5  -5  -2  105.49    9.30
   5  -5  -2  101.09   13.30
   5  -5  -2  125.09   10.40
   5  -5  -2  106.59    9.50
   5  -5  -2  115.39   10.20
  -5   5   2  134.49    9.50
  -5   5   2  118.59    9.40
  -5   5   2  113.79   12.50
  -5   5   2  116.69    9.50
  -5   5   2  115.79   10.70
  -5   5   2  108.99   10.30
   4  -5  -2   16.70    6.30
   4  -5  -2   27.50    6.00
   4  -5  -2   14.80    6.30
   4  -5  -2   24.10    4.50
   4  -5  -2   18.20    5.50
   4  -5  -2   25.30    5.60
   4  -5  -2   28.30    5.40
  -4   5   2   18.90    5.90
  -4   5   2   17.70    6.80
  -4   5   2   28.30    5.40
  -4   5   2   28.80    5.60
  -4   5   2   27.50    4.90
  -4   5   2   25.50    5.20
  -4   5   2   26.40    5.40
   3  -5  -2   -4.20    3.70
   3  -5  -2   -1.40    3.10
   3  -5  -2   -0.50    3.90
   3  -5  -2   -7.90    5.60
   3  -5  -2    1.60    3.40
   3  -5  -2    6.60    4.50
   3  -5  -2    0.00    4.20
   3  -5  -2    4.60    5.60
  -3   5   2    0.50    3.30
  -3   5   2    2.10    4.40
  -3   5   2   -2.40    3.70
  -3   5   2    7.50    4.10
  -3   5   2    3.40    4.20
  -3   5   2    6.70    4.20
  -3   5   2    7.70    4.00
   2  -5  -2   80.09   10.10
   2  -5  -2   88.29   10.40
   2  -5  -2  100.29   11.50
   2  -5  -2   89.09   11.10
   2  -5  -2  102.99   10.60
   2  -5  -2  114.39    8.40
  -2   5   2   94.59   10.50
  -2   5   2  101.09   10.50
  -2   5   2   82.49   10.00
  -2   5   2   84.59    9.70
  -2   5   2   74.49    7.70
   1  -5  -2    6.00    5.40
   1  -5  -2    6.60    5.50
   1  -5  -2   -3.50    4.20
   1  -5  -2    9.70    6.00
   1  -5  -2    3.60    5.00
   1  -5  -2    2.10    7.90
  -1   5   2   -3.50    2.90
  -1   5   2   -5.00    4.30
  -1   5   2    5.80    8.80
  -1   5   2    8.80    6.30
  -1   5   2   -0.50    4.00
  -1   5   2    0.50    5.60
  -1   5   2   -1.20    4.70
   0  -5  -2   42.10    8.30
   0  -5  -2   26.40    8.00
   0  -5  -2   38.60    7.70
   0  -5  -2   37.30    8.10
   0  -5  -2   42.20   14.50
   0  -5  -2   34.30    7.80
   0   5   2   25.00    8.10
   0   5   2   35.50    8.00
   0   5   2   30.90    8.20
   0   5   2   27.10    7.10
  -1  -5  -2  271.67   22.50
  -1  -5  -2  299.97   22.40
  -1  -5  -2  266.07   22.10
  -1  -5  -2  303.57   22.70
  -1  -5  -2  287.37   22.40
   1   5   2  299.17   22.30
   1   5   2  280.97   23.10
   1   5   2  360.06   32.20
   1   5   2  324.97   23.50
   1   5   2  284.07   22.30
   1   5   2  262.87   22.60
  -2  -5  -2   26.00    7.70
  -2  -5  -2   33.20    8.40
  -2  -5  -2   14.70    6.90
  -2  -5  -2   23.30    7.90
  -2  -5  -2   27.30    7.40
   2   5   2   28.70   13.20
   2   5   2   23.30    7.50
   2   5   2   30.00    8.70
   2   5   2   13.80    6.10
   2   5   2   19.00    7.70
   2   5   2    8.30    6.30
  -3  -5  -2   44.30   10.00
  -3  -5  -2   23.00    7.80
  -3  -5  -2   34.00    8.80
  -3  -5  -2   41.30    7.80
  -3  -5  -2   43.70    9.60
  -3  -5  -2   32.00    8.60
   3   5   2   27.60    8.50
   3   5   2   52.09   11.00
   3   5   2   26.10    8.90
   3   5   2   47.50    9.90
   3   5   2   20.80   16.30
   3   5   2   33.70    8.90
  -4  -5  -2   22.40    8.20
  -4  -5  -2   17.00    6.90
  -4  -5  -2    6.90    5.20
  -4  -5  -2   20.60    6.90
  -4  -5  -2   10.00    6.90
  -4  -5  -2   21.20    6.90
   4   5   2   10.20    7.70
   4   5   2   16.70    7.80
   4   5   2   22.20    8.80
   4   5   2   17.60    7.90
   4   5   2   18.10    8.50
  -5  -5  -2   -5.40    6.10
  -5  -5  -2    3.70    5.90
  -5  -5  -2    8.80    7.50
  -5  -5  -2    6.40    5.50
  -5  -5  -2    8.60    6.60
  -5  -5  -2    2.90    6.80
   5   5   2   10.80    6.80
   5   5   2    4.20    7.30
   5   5   2    5.00    7.30
   5   5   2    1.60    7.50
   5   5   2   -6.80    4.60
  -6  -5  -2   32.10    9.60
  -6  -5  -2   17.00    5.90
  -6  -5  -2   20.30    9.20
  -6  -5  -2   18.40    5.30
   6   5   2   22.80   10.30
   6   5   2    9.70   10.10
   6   5   2   15.40    3.00
   6   5   2   32.80   13.40
   6   5   2   29.10   10.00
  -7  -5  -2   72.89    6.70
  -7  -5  -2   80.19    8.50
  -7  -5  -2   78.59   13.10
  -7  -5  -2   98.59   14.80
  -7  -5  -2   56.29    9.60
   7   5   2   84.69   15.80
   7   5   2   88.29   16.30
   7   5   2   96.89   15.80
   7   5   2   73.89   15.00
   7   5   2   79.29   15.50
  -8  -5  -2   24.40   10.20
  -8  -5  -2   17.40    5.50
  -8  -5  -2   16.80    6.40
  -8  -5  -2   30.80   10.30
   8   5   2   32.30   11.50
   8   5   2   14.70   10.50
   8   5   2   23.50   11.40
   8   5   2   -1.30   10.20
   8   5   2   18.50   10.50
  10  -6  -2   31.70    9.80
  10  -6  -2   20.70    9.50
  10  -6  -2    6.50    9.00
 -10   6   2   13.90    6.40
 -10   6   2   16.10    6.70
   9  -6  -2   -1.80    5.60
   9  -6  -2   -5.20    6.80
   9  -6  -2   23.70   10.40
  -9   6   2   -0.90    5.00
   8  -6  -2   15.60    9.30
   8  -6  -2   26.50    8.10
   8  -6  -2   21.00   10.10
  -8   6   2   12.90    6.70
  -8   6   2   25.80    6.60
   7  -6  -2   84.29    6.60
   7  -6  -2   56.89   12.50
   7  -6  -2  103.29   16.90
   7  -6  -2   76.49    6.30
  -7   6   2   73.39    5.50
  -7   6   2   83.09   10.50
  -7   6   2   76.39   10.20
   6  -6  -2  187.28   14.10
   6  -6  -2  170.88   13.80
   6  -6  -2  209.28   22.10
   6  -6  -2  189.98   13.30
   6  -6  -2  162.88   12.90
   6  -6  -2  173.08   19.00
   6  -6  -2  172.98   13.80
  -6   6   2  195.48   15.10
  -6   6   2  177.48   14.80
  -6   6   2  174.28   12.90
  -6   6   2  179.18   12.90
  -6   6   2  189.48   12.80
  -6   6   2  183.98   13.00
   5  -6  -2   -3.80    3.40
   5  -6  -2    0.80    5.30
   5  -6  -2    1.90    4.30
   5  -6  -2   12.40    4.90
   5  -6  -2    2.70    3.70
   5  -6  -2   -4.50    6.30
   5  -6  -2    0.40    3.10
  -5   6   2    3.00    3.70
  -5   6   2   -2.20    4.00
  -5   6   2    3.40    3.60
  -5   6   2   -2.80    3.90
  -5   6   2    6.20    4.40
  -5   6   2    0.00    3.40
   4  -6  -2    3.00    3.10
   4  -6  -2    8.70    5.00
   4  -6  -2    7.70    5.30
   4  -6  -2   15.80    4.40
   4  -6  -2   13.10    6.00
   4  -6  -2   18.20   10.30
   4  -6  -2    8.90    6.10
   4  -6  -2    9.50    4.50
   4  -6  -2    9.10    5.30
  -4   6   2    5.10    4.50
  -4   6   2    4.40    4.10
  -4   6   2    6.60    3.90
  -4   6   2   15.90    5.40
  -4   6   2   11.10    4.60
  -4   6   2    8.90    6.30
  -4   6   2   15.10    5.10
   3  -6  -2   31.70    8.20
   3  -6  -2   18.20    6.20
   3  -6  -2   14.20    5.90
   3  -6  -2   19.40    5.90
   3  -6  -2   11.90    4.50
   3  -6  -2   24.90    7.70
   3  -6  -2   16.70   15.40
  -3   6   2   22.40    5.90
  -3   6   2   15.70    6.50
  -3   6   2   24.90    6.50
  -3   6   2   18.10    5.60
   2  -6  -2  527.05   34.30
   2  -6  -2  518.75   34.20
   2  -6  -2  461.65   33.70
   2  -6  -2  505.65   31.00
   2  -6  -2  469.45   33.50
   2  -6  -2  508.05   33.70
  -2   6   2  496.35   33.40
  -2   6   2  506.65   33.20
  -2   6   2  492.45   33.40
  -2   6   2  448.76   46.00
  -2   6   2  509.15   33.80
   1  -6  -2  103.49   12.20
   1  -6  -2  106.89   12.70
   1  -6  -2  123.89   13.20
   1  -6  -2  108.99   12.20
   1  -6  -2  101.99   12.30
   1  -6  -2  103.69   16.40
  -1   6   2  122.99   17.50
  -1   6   2  105.59   13.20
  -1   6   2  110.09   14.00
  -1   6   2   82.79   11.50
  -1   6   2  113.49   13.90
  -1   6   2   98.29   11.90
  -1   6   2   78.69    8.30
   0  -6  -2  133.29   14.80
   0  -6  -2  146.39   14.90
   0  -6  -2  151.38   15.30
   0  -6  -2  128.69   18.10
   0  -6  -2  147.29   15.50
   0  -6  -2  139.79   15.00
   0   6   2  144.49   15.20
   0   6   2  169.58   15.10
   0   6   2  142.09   15.40
   0   6   2  170.98   15.70
   0   6   2  139.39   15.20
   0   6   2  136.19   20.30
  -1  -6  -2   83.19   12.30
  -1  -6  -2   93.49   13.80
  -1  -6  -2   86.39   12.90
  -1  -6  -2   89.99   12.70
  -1  -6  -2   88.49   12.30
   1   6   2   91.39   16.30
   1   6   2  108.19   14.30
   1   6   2   93.49   13.60
   1   6   2   95.59   13.80
   1   6   2  128.39   21.40
   1   6   2  102.69   14.10
  -2  -6  -2   48.50   10.90
  -2  -6  -2   35.80    9.10
  -2  -6  -2   46.00   11.00
  -2  -6  -2   43.10    9.40
  -2  -6  -2   39.70    9.50
   2   6   2   37.80   10.30
   2   6   2   39.20    4.90
   2   6   2   28.90    8.10
   2   6   2   43.20   10.50
   2   6   2   65.69   17.20
   2   6   2   46.20   10.30
   2   6   2   50.69   11.20
  -3  -6  -2    7.40    6.60
  -3  -6  -2   14.10    8.00
  -3  -6  -2   18.30    7.70
  -3  -6  -2    8.60    7.40
  -3  -6  -2   14.90   10.30
  -3  -6  -2    8.50    7.00
   3   6   2    7.30    7.20
   3   6   2   18.20    9.00
   3   6   2   16.20    9.50
   3   6   2  -29.20   17.40
   3   6   2   11.40    8.40
   3   6   2   18.10    7.50
  -4  -6  -2    4.70    6.20
  -4  -6  -2   -7.10    6.30
  -4  -6  -2   -4.20    7.40
  -4  -6  -2   -4.10    6.50
  -4  -6  -2    4.90    7.10
  -4  -6  -2   -0.90    5.20
   4   6   2   12.50    9.20
   4   6   2    1.10    7.90
   4   6   2    1.10    6.90
   4   6   2    6.00    6.70
   4   6   2    5.90    6.30
  -5  -6  -2   12.50    8.30
  -5  -6  -2    8.70    8.80
  -5  -6  -2   20.30   10.40
   5   6   2   14.50    9.50
   5   6   2   16.40    9.10
   5   6   2    7.00    8.90
   5   6   2    8.90    9.20
   5   6   2   20.40    8.30
  -6  -6  -2    7.70    5.90
  -6  -6  -2   16.10    9.40
  -6  -6  -2    5.00    7.70
   6   6   2   15.80   10.50
   6   6   2   -1.00    8.50
   6   6   2    8.60    7.70
   6   6   2   16.10   10.00
   6   6   2    6.40    8.30
  -7  -6  -2    5.80    4.50
  -7  -6  -2    4.40    8.50
  -7  -6  -2   -1.80    5.00
  -7  -6  -2   32.20   10.80
   7   6   2   -7.60    9.70
   7   6   2   -3.40    8.00
   7   6   2    7.30   10.40
   7   6   2    0.00    9.10
   7   6   2   13.40   11.70
  -8  -6  -2   11.00    6.20
  -8  -6  -2    3.40    9.50
  -8  -6  -2   -0.10    8.50
  -8  -6  -2    5.50    4.40
   8   6   2    7.30    2.40
   8   6   2    7.30   11.40
   8   6   2    0.70   11.90
   8   6   2   26.40   12.20
   8   6   2    2.50   11.30
   8   6   2   20.20   11.60
   9  -7  -2   36.00    8.70
   9  -7  -2   38.10   13.50
   9  -7  -2    5.20   11.00
  -9   7   2   26.90    7.80
   8  -7  -2   -8.60    8.50
  -8   7   2   -7.70    4.70
  -8   7   2    5.10    5.70
   7  -7  -2    9.80   10.50
   7  -7  -2   -0.40    8.50
   7  -7  -2    5.10    2.90
   7  -7  -2    4.00    3.30
   7  -7  -2   -9.30    6.20
   7  -7  -2    8.90    3.40
   7  -7  -2   10.00    4.00
  -7   7   2    6.80    5.20
  -7   7   2   14.30    5.80
  -7   7   2   11.70    3.20
  -7   7   2    7.70    3.20
   6  -7  -2   17.70    5.50
   6  -7  -2   -9.80    7.10
   6  -7  -2   10.40    9.40
   6  -7  -2   -3.90    5.60
   6  -7  -2    3.50    5.60
   6  -7  -2    8.20    4.30
   6  -7  -2   10.70    4.30
  -6   7   2    6.90    5.80
  -6   7   2    8.80    4.30
  -6   7   2    5.10    4.20
  -6   7   2    8.20    5.20
  -6   7   2    0.40    5.20
  -6   7   2    9.40    4.40
   5  -7  -2  175.08   17.00
   5  -7  -2  169.78   14.80
   5  -7  -2  175.78   15.60
   5  -7  -2  155.88   14.30
   5  -7  -2  163.28   19.30
   5  -7  -2  148.59   12.70
   5  -7  -2  167.88   15.60
  -5   7   2  169.88   17.40
  -5   7   2  166.48   14.20
  -5   7   2  170.28   14.50
  -5   7   2  193.98   14.50
  -5   7   2  177.88   14.80
  -5   7   2  137.69   13.50
  -5   7   2  182.68   14.70
   4  -7  -2  157.08   16.00
   4  -7  -2  175.18   16.00
   4  -7  -2  172.88   16.70
   4  -7  -2  193.28   16.30
   4  -7  -2  193.18   17.40
  -4   7   2  180.68   15.30
  -4   7   2  167.28   16.80
  -4   7   2  168.48   14.30
  -4   7   2  206.78   16.40
  -4   7   2  144.79   13.50
  -4   7   2  193.08   15.30
  -4   7   2  161.88   17.90
   3  -7  -2   -3.40    5.60
   3  -7  -2   17.50    5.10
   3  -7  -2    4.10    6.20
   3  -7  -2   12.00    6.40
   3  -7  -2    2.30    5.70
   3  -7  -2   -6.30    8.00
   3  -7  -2    6.30    5.90
  -3   7   2    6.80    5.20
  -3   7   2    7.90    4.60
  -3   7   2    8.60    5.90
  -3   7   2   22.40    6.80
  -3   7   2    2.80    4.00
  -3   7   2    6.90    6.90
   2  -7  -2   47.80    9.60
   2  -7  -2   45.80    6.80
   2  -7  -2   45.90    9.30
   2  -7  -2   39.10    9.40
   2  -7  -2   32.90    8.80
   2  -7  -2   29.40   11.00
  -2   7   2   52.89    9.40
  -2   7   2   45.40   11.10
  -2   7   2   39.80    6.40
  -2   7   2   47.30    9.80
  -2   7   2   52.19    9.20
  -2   7   2   46.70   11.50
   1  -7  -2    6.30    5.90
   1  -7  -2   22.70    7.60
   1  -7  -2   -3.20    6.70
   1  -7  -2    9.00    6.30
   1  -7  -2   -2.90    9.00
   1  -7  -2   10.00    6.60
  -1   7   2    3.90    7.10
  -1   7   2    4.40    5.40
  -1   7   2    4.80    6.40
  -1   7   2    8.40    6.90
  -1   7   2   -2.70   10.30
  -1   7   2   10.60    7.10
  -1   7   2    8.30    3.80
   0  -7  -2   12.00    6.00
   0  -7  -2    3.40    9.40
   0  -7  -2    6.30    5.60
   0  -7  -2   10.80    6.90
   0  -7  -2    4.50    6.30
   0  -7  -2   -2.00    5.90
   0   7   2    9.10    6.70
   0   7   2   -0.50    5.40
   0   7   2    9.70   10.70
   0   7   2   -0.60    6.10
   0   7   2    5.40    6.30
   0   7   2    6.00    5.60
   0   7   2   -1.20    3.30
  -1  -7  -2  109.29   15.70
  -1  -7  -2   78.09   13.40
  -1  -7  -2   91.69   13.80
  -1  -7  -2   80.89   13.50
  -1  -7  -2   86.69   13.00
   1   7   2   79.59   13.00
   1   7   2   89.39   14.70
   1   7   2   99.79   14.30
   1   7   2  124.09   23.10
   1   7   2   83.79   13.70
   1   7   2   93.29   14.40
   1   7   2   67.79    7.60
  -2  -7  -2  235.18   25.40
  -2  -7  -2  263.17   23.30
  -2  -7  -2  204.58   20.90
  -2  -7  -2  226.48   21.50
  -2  -7  -2  263.17   22.30
   2   7   2  201.98   15.60
   2   7   2  290.67   23.60
   2   7   2  221.18   21.50
   2   7   2  287.87   24.10
   2   7   2  278.67   23.60
   2   7   2  252.17   23.00
  -3  -7  -2    8.60    8.80
  -3  -7  -2   20.20    7.90
  -3  -7  -2    6.70    6.60
  -3  -7  -2    4.70    7.50
  -3  -7  -2    7.00    8.30
  -3  -7  -2   12.70    8.70
   3   7   2    3.30    3.00
   3   7   2    9.30   20.20
   3   7   2    2.00    7.80
   3   7   2   -4.60    7.50
   3   7   2    0.10    7.90
   3   7   2    0.70    7.80
   3   7   2    8.90    6.70
  -4  -7  -2   -6.10    7.10
  -4  -7  -2    2.80    7.60
  -4  -7  -2    8.00    8.20
  -4  -7  -2    4.10    7.10
   4   7   2  -10.00    6.00
   4   7   2    4.70    8.90
   4   7   2    1.40    9.80
   4   7   2   -8.80    7.30
  -5  -7  -2   21.10   10.90
  -5  -7  -2   42.80   11.90
  -5  -7  -2   18.60    8.10
   5   7   2   22.30   11.10
   5   7   2   32.30   12.20
   5   7   2   44.90   12.50
   5   7   2   40.20   12.60
   5   7   2   20.70   10.60
  -6  -7  -2   41.80   10.30
  -6  -7  -2   18.60   12.60
  -6  -7  -2   27.30    8.20
   6   7   2   11.70    9.30
   6   7   2   17.00   11.60
   6   7   2   22.80   12.20
   6   7   2   31.90   12.30
   6   7   2   24.10   12.00
  -7  -7  -2   23.40   10.60
  -7  -7  -2   11.70    7.30
  -7  -7  -2   45.20   12.30
   7   7   2   25.90   13.00
   7   7   2   10.90   11.20
   7   7   2    4.70   11.60
   7   7   2   11.60    2.40
   7   7   2   29.20   12.60
   7   7   2   23.00   15.30
   9  -8  -2    1.00   10.40
   9  -8  -2   -2.10    5.80
  -9   8   2   -3.60    4.90
  -9   8   2   -3.50    4.90
   8  -8  -2    9.20   11.00
   8  -8  -2    4.00    2.80
   8  -8  -2   -8.30    8.00
   8  -8  -2   10.80    3.10
  -8   8   2   12.10    6.20
  -8   8   2    4.80    2.30
  -8   8   2    4.70    5.60
  -8   8   2    4.20    2.30
   7  -8  -2    9.00    5.10
   7  -8  -2    0.90    3.30
   7  -8  -2    1.90    8.10
   7  -8  -2    1.60    4.70
   7  -8  -2   -1.00    3.40
   7  -8  -2    0.70   10.00
  -7   8   2    2.00    5.30
  -7   8   2   -1.60    3.30
  -7   8   2   -2.90    3.60
  -7   8   2   -4.40    4.00
  -7   8   2    0.60    5.10
   6  -8  -2   -1.50    6.00
   6  -8  -2   -0.90    5.00
   6  -8  -2    0.40    8.30
   6  -8  -2   13.70    6.90
   6  -8  -2    3.60    4.20
   6  -8  -2   -9.60    5.30
  -6   8   2    3.50    5.30
  -6   8   2   -2.40    4.90
  -6   8   2   -6.30    7.00
  -6   8   2   -0.20    4.40
  -6   8   2    1.80    5.10
  -6   8   2   -0.20    6.40
   5  -8  -2   43.20    9.10
   5  -8  -2   59.69   10.60
   5  -8  -2   42.40    9.70
   5  -8  -2   40.60    9.00
   5  -8  -2   39.30   13.40
   5  -8  -2   49.90    9.80
  -5   8   2   38.30    7.90
  -5   8   2   50.59    9.50
  -5   8   2   40.90   10.30
  -5   8   2   39.80    8.80
  -5   8   2   47.00    8.40
  -5   8   2   39.50    7.40
   4  -8  -2    1.00    6.00
   4  -8  -2    2.70    7.10
   4  -8  -2    3.50    6.00
   4  -8  -2   -4.80    5.40
   4  -8  -2   -2.50    5.60
   4  -8  -2  -10.70    7.90
  -4   8   2    2.80    6.60
  -4   8   2    4.70    6.30
  -4   8   2   -2.70    5.50
  -4   8   2   -2.30    4.50
  -4   8   2   -1.30    6.50
  -4   8   2   -1.40    4.80
  -4   8   2   -1.10    4.70
   3  -8  -2   37.00   10.10
   3  -8  -2   28.40    8.50
   3  -8  -2   14.70    7.80
   3  -8  -2   16.00   12.20
   3  -8  -2   25.50    8.70
   3  -8  -2   11.80    7.40
  -3   8   2   38.30   10.90
  -3   8   2   23.00    8.60
  -3   8   2   37.10    9.00
  -3   8   2   43.10    8.70
  -3   8   2   32.30    6.50
  -3   8   2   40.10   12.40
   2  -8  -2    5.30    6.60
   2  -8  -2   -4.30    5.60
   2  -8  -2   -0.80    7.00
   2  -8  -2    1.00    4.70
   2  -8  -2   -2.30    6.50
   2  -8  -2  -13.30    8.90
  -2   8   2   -2.20    8.90
  -2   8   2   -4.50    6.00
  -2   8   2   -0.40    5.30
  -2   8   2   14.40    7.50
  -2   8   2   -6.60    6.10
  -2   8   2    4.60    4.50
   1  -8  -2    8.80    7.60
   1  -8  -2    6.00    7.10
   1  -8  -2    8.40   10.40
   1  -8  -2    0.50    7.00
   1  -8  -2    6.50    7.00
   1  -8  -2    2.20    7.90
  -1   8   2    5.10    8.00
  -1   8   2    2.40    7.70
  -1   8   2    9.20    4.80
  -1   8   2   -7.50   12.50
  -1   8   2   12.10    6.10
  -1   8   2    5.20    7.30
  -1   8   2    3.70    8.10
   0  -8  -2  390.96   31.80
   0  -8  -2  398.96   35.40
   0  -8  -2  430.86   32.60
   0  -8  -2  401.16   37.10
   0  -8  -2  436.66   33.10
   0  -8  -2  348.67   41.30
   0   8   2  476.55   46.80
   0   8   2  474.65   41.10
   0   8   2  369.06   31.30
   0   8   2  461.95   33.50
   0   8   2  442.96   32.70
   0   8   2  438.36   31.90
  -1  -8  -2   73.19   13.90
  -1  -8  -2   38.60   11.40
  -1  -8  -2   54.09   12.50
  -1  -8  -2   63.19   12.50
  -1  -8  -2   63.79   13.40
   1   8   2   42.40   12.80
   1   8   2   47.30   11.10
   1   8   2   63.99   26.80
   1   8   2   82.89   14.50
   1   8   2   64.69    7.10
   1   8   2   41.30   10.90
   1   8   2   53.29   12.60
  -2  -8  -2    5.10    6.70
  -2  -8  -2   20.60    9.10
  -2  -8  -2    6.50    8.90
  -2  -8  -2   11.10    7.40
  -2  -8  -2    0.30    8.40
  -2  -8  -2   25.40    9.80
   2   8   2   -0.60   20.10
   2   8   2    9.70    3.90
   2   8   2   -4.90    7.90
   2   8   2   10.50    9.80
   2   8   2   15.90    8.60
   2   8   2   -1.80    9.10
  -3  -8  -2   -5.00    6.40
  -3  -8  -2   -9.60    6.60
  -3  -8  -2    0.90    7.00
   3   8   2    4.50    8.20
   3   8   2    3.80    8.00
   3   8   2   -4.90    7.70
   3   8   2   -2.00    2.90
   3   8   2   17.10   10.30
   3   8   2   -8.10    5.80
  -4  -8  -2   -4.90    9.30
  -4  -8  -2   -6.20   13.40
  -4  -8  -2   23.50    7.90
   4   8   2    8.90   10.00
   4   8   2    0.80    3.00
   4   8   2   -2.30   11.20
   4   8   2   13.80   10.30
   4   8   2   -5.50    6.80
   4   8   2    7.00   16.20
  -5  -8  -2   -5.60    7.30
  -5  -8  -2   22.80   10.40
  -5  -8  -2    4.70   10.20
   5   8   2    9.30   10.00
   5   8   2    1.70    9.80
   5   8   2    2.40   10.20
   5   8   2   -2.90   10.30
  -6  -8  -2   25.40   13.00
  -6  -8  -2   33.90   11.10
  -6  -8  -2   22.10    8.60
   6   8   2   22.90   12.40
   6   8   2   21.80    3.60
   6   8   2   36.60   11.50
   6   8   2   39.70   15.20
   6   8   2   50.79   15.50
   8  -9  -2    0.00   11.30
   8  -9  -2   20.20    3.60
   8  -9  -2   -2.80    9.90
   8  -9  -2   18.80    5.60
   8  -9  -2   31.60    5.80
   8  -9  -2   30.10   14.90
   8  -9  -2   26.40    4.10
  -8   9   2   28.00    8.40
  -8   9   2   39.40    9.10
   7  -9  -2   35.20    6.90
   7  -9  -2   38.60    8.30
   7  -9  -2   21.40   11.20
   7  -9  -2   42.30    8.90
   7  -9  -2   22.40   12.20
   7  -9  -2   40.90   15.90
   7  -9  -2   44.20    7.50
  -7   9   2   41.50    8.00
  -7   9   2   33.60    6.70
  -7   9   2   28.60    7.90
  -7   9   2   32.50    6.70
  -7   9   2   31.80   10.90
   6  -9  -2   16.90    6.40
   6  -9  -2   17.80    8.00
   6  -9  -2   19.80   11.80
   6  -9  -2    7.70    9.20
   6  -9  -2    3.10    6.90
  -6   9   2   11.10    6.20
  -6   9   2   14.70    7.20
  -6   9   2   16.00    6.20
  -6   9   2   12.70    6.40
  -6   9   2   16.20    8.90
   5  -9  -2   11.90    8.90
   5  -9  -2   -8.10   10.20
   5  -9  -2   20.20    8.10
   5  -9  -2   14.00    7.30
   5  -9  -2   13.80    7.90
   5  -9  -2    7.60    8.90
  -5   9   2   15.50    6.60
  -5   9   2   27.70    9.30
  -5   9   2   14.90    7.20
  -5   9   2    9.70    5.90
  -5   9   2   19.00    7.90
   4  -9  -2   33.20   10.00
   4  -9  -2   19.00   13.70
   4  -9  -2   28.30    7.70
   4  -9  -2   23.70    9.60
   4  -9  -2   14.60   11.00
   4  -9  -2   32.50    9.50
  -4   9   2   13.70    6.30
  -4   9   2   37.50    9.60
  -4   9   2   31.80    7.40
  -4   9   2   39.30   11.20
   3  -9  -2   70.79   12.80
   3  -9  -2   98.89   21.60
   3  -9  -2   82.49   14.90
   3  -9  -2   63.29   13.20
   3  -9  -2   84.99   13.90
   3  -9  -2   70.89   13.50
  -3   9   2  100.19   15.80
  -3   9   2   62.49    9.30
  -3   9   2   90.19   13.90
  -3   9   2   70.19   15.60
   2  -9  -2   -2.30    6.90
   2  -9  -2   -2.70    7.00
   2  -9  -2    1.90    6.80
   2  -9  -2   -5.30    6.50
   2  -9  -2   10.30    8.50
  -2   9   2   -0.40    4.20
  -2   9   2  -11.20    7.00
  -2   9   2   12.30    8.10
   1  -9  -2    2.60    7.10
   1  -9  -2   46.40   12.60
   1  -9  -2   10.20    8.30
   1  -9  -2   10.60    8.30
   1  -9  -2   -5.30    7.40
   1  -9  -2   50.49   21.30
  -1   9   2   -5.90    7.50
  -1   9   2   19.30    9.00
  -1   9   2    7.50    4.90
  -1   9   2    3.70    8.90
  -1   9   2    1.90    7.10
   0  -9  -2   72.89   15.00
   0  -9  -2   88.99   17.10
   0  -9  -2  147.29   27.50
   0  -9  -2  112.19   18.00
   0  -9  -2   84.19   15.30
   0  -9  -2   93.49   15.70
   0   9   2  136.59   19.50
   0   9   2   89.19   16.20
   0   9   2   92.29   10.00
   0   9   2  117.09   17.40
  -1  -9  -2   67.29   13.50
  -1  -9  -2   60.29   12.50
  -1  -9  -2   42.40   11.10
  -1  -9  -2   49.90   12.70
   1   9   2   58.19   13.20
   1   9   2   68.99   14.90
   1   9   2   44.60   13.90
   1   9   2   45.30   12.60
   1   9   2   49.50    7.20
  -2  -9  -2   25.50   10.40
  -2  -9  -2   33.20   10.90
  -2  -9  -2   62.89   14.30
  -2  -9  -2   55.69   13.50
   2   9   2   17.20   12.60
   2   9   2   53.49   13.40
   2   9   2   24.90   11.10
   2   9   2   40.30   12.40
  -3  -9  -2    2.30    9.30
  -3  -9  -2   15.80   11.10
  -3  -9  -2   31.40   12.20
  -3  -9  -2    2.40    7.80
   3   9   2   -0.30    8.10
   3   9   2    7.20    9.00
   3   9   2  -24.20   16.20
   3   9   2   -9.50    6.70
   3   9   2    4.50    3.60
  -4  -9  -2   18.10   11.90
  -4  -9  -2   20.20    9.60
  -4  -9  -2    4.80    8.40
   4   9   2    3.00   10.80
   4   9   2   -2.90    3.10
   4   9   2   -1.80    7.90
   4   9   2    5.60   11.20
  -5  -9  -2   16.40   11.40
  -5  -9  -2    8.50   10.80
   5   9   2    8.40   10.90
   5   9   2    9.40    3.50
   5   9   2   -3.50   10.90
   5   9   2    2.60   13.10
   5   9   2   -0.30    9.50
   7 -10  -2   28.30    8.10
   7 -10  -2   22.40    6.70
   7 -10  -2   -7.70   10.70
   7 -10  -2   15.30    9.60
   7 -10  -2   34.20    8.70
   7 -10  -2   38.40   14.40
  -7  10   2   12.80    7.20
  -7  10   2   17.60    7.70
  -7  10   2    6.10    9.20
  -7  10   2   20.90    7.00
  -7  10   2   32.10    8.00
   6 -10  -2   34.50   10.40
   6 -10  -2   57.89   15.40
   6 -10  -2   44.30   10.60
   6 -10  -2   48.70    9.60
   6 -10  -2   35.70   10.90
   6 -10  -2   19.00   13.40
  -6  10   2   38.20    8.80
  -6  10   2   55.99   13.10
  -6  10   2   49.80    9.50
  -6  10   2   42.60   10.40
   5 -10  -2   -2.40    6.90
   5 -10  -2   -8.70   10.30
   5 -10  -2    1.40    6.90
   5 -10  -2    1.60    8.70
   5 -10  -2   -6.70    9.80
   5 -10  -2   15.20    8.90
  -5  10   2  -12.70    7.20
  -5  10   2    5.80    5.90
  -5  10   2    4.00    7.90
  -5  10   2   -6.30    7.80
   4 -10  -2   -7.40    6.80
   4 -10  -2  -12.40    7.10
   4 -10  -2   12.40    7.60
   4 -10  -2   -6.20   11.70
   4 -10  -2    0.60    8.60
   4 -10  -2    1.80    6.80
  -4  10   2    1.60    9.20
  -4  10   2    4.70    7.80
  -4  10   2   -9.20    4.50
  -4  10   2    4.20    5.80
  -4  10   2    1.40    8.60
   3 -10  -2   16.90   13.30
   3 -10  -2   -5.00    8.40
   3 -10  -2    9.60    9.00
   3 -10  -2    8.30    8.60
   3 -10  -2   24.30   10.00
  -3  10   2   10.20    8.40
  -3  10   2    9.80    9.60
  -3  10   2   12.90    6.00
  -3  10   2   17.60   11.40
   2 -10  -2   30.60   11.00
   2 -10  -2   20.40   14.70
   2 -10  -2   46.20   12.10
   2 -10  -2   33.70   10.70
   2 -10  -2   52.09   11.80
  -2  10   2   61.29   12.20
  -2  10   2   39.10   12.40
  -2  10   2   22.40    6.60
   1 -10  -2   85.19   20.10
   1 -10  -2   45.00   15.90
   1 -10  -2   58.79   13.30
   1 -10  -2   66.39   14.40
  -1  10   2   95.19   16.40
  -1  10   2   55.89    8.50
  -1  10   2   55.09   11.90
   0 -10  -2   35.10   15.30
   0 -10  -2   29.60   11.50
   0 -10  -2    8.40   10.50
   0 -10  -2   22.60    8.40
   0 -10  -2    7.70    9.00
   0  10   2   35.40   12.70
   0  10   2   24.30    6.40
   0  10   2   20.40    9.30
   0  10   2   28.40   10.40
  -1 -10  -2    2.50    9.10
  -1 -10  -2   26.70   11.40
  -1 -10  -2    1.30   10.10
   1  10   2   18.80   10.00
   1  10   2    5.10    5.00
   1  10   2    8.40    8.90
   1  10   2    2.00    9.90
  -2 -10  -2    0.00    9.60
  -2 -10  -2    8.20   11.80
  -2 -10  -2   -8.20   11.60
   2  10   2   10.20    9.90
   2  10   2   19.20    5.30
   2  10   2   26.20   12.50
   2  10   2   10.20   10.90
  -3 -10  -2  -16.90    7.80
   3  10   2   -0.60    3.80
   3  10   2    6.00   11.20
   3  10   2   -6.00   11.80
   3  10   2   -7.00    9.40
  -4 -10  -2    1.10   11.00
  -4 -10  -2   10.90   14.80
   4  10   2   -9.50    9.70
   4  10   2   28.40   13.10
   4  10   2   19.90   12.90
   5 -11  -2    9.30    8.80
   5 -11  -2   10.30    7.90
   5 -11  -2    9.40    9.30
   5 -11  -2  -21.80   12.10
   5 -11  -2  -16.60    7.60
  -5  11   2   12.90   10.40
  -5  11   2    8.20    6.70
  -5  11   2   -2.90    7.90
  -5  11   2    0.60    6.70
   4 -11  -2  -17.10   11.70
   4 -11  -2    3.20    9.80
   4 -11  -2    9.20    9.00
   4 -11  -2    7.80   10.40
   4 -11  -2   -8.10   10.00
  -4  11   2   16.10   10.10
  -4  11   2  -16.10    8.90
  -4  11   2    4.50    6.30
  -4  11   2   -0.10    4.80
   3 -11  -2  -14.60    8.50
   3 -11  -2   -1.30    8.30
   3 -11  -2   -1.10    9.90
   3 -11  -2  -12.40   12.80
   3 -11  -2   -2.50    9.00
  -3  11   2    1.70    9.10
  -3  11   2   15.90   10.40
  -3  11   2    7.90    5.70
   2 -11  -2   -7.80    9.50
   2 -11  -2   10.20    8.70
   2 -11  -2    0.00   14.40
   2 -11  -2   -4.20    9.70
   2 -11  -2   42.40   14.50
  -2  11   2   14.90   10.90
  -2  11   2    7.30    9.80
  -2  11   2   19.20    6.70
   1 -11  -2   29.70   12.40
   1 -11  -2   18.20   11.00
   1 -11  -2   20.10   11.30
   1 -11  -2   27.40   17.40
   1 -11  -2   11.40   11.60
  -1  11   2   27.10    6.80
  -1  11   2   26.60   19.30
  -1  11   2   11.80   12.10
   0 -11  -2   13.80   10.90
   0 -11  -2   -5.20   11.30
   0 -11  -2   -2.60   10.00
   0  11   2   21.80   11.80
   0  11   2    3.70    9.30
   0  11   2   17.00    6.00
   0  11   2   17.80   10.50
  -1 -11  -2    5.60   11.90
  -1 -11  -2  -13.10    8.50
   1  11   2    5.20    4.30
   1  11   2   -2.40    9.70
   1  11   2    6.80   11.10
   1  11   2   -9.60    8.00
  -2 -11  -2    2.00   11.50
  -2 -11  -2  -18.10    8.30
   2  11   2    6.20   10.40
   2  11   2   -3.70    4.30
   2  11   2   20.70   11.70
   1  12  -3   13.20   11.50
   1  12  -3   -0.60    5.10
   1  12  -3    6.40   11.00
   1  12  -3    7.10   13.20
  -1 -12   3    2.00   16.00
  -1 -12   3   29.90   26.20
  -1 -12   3  -12.30   12.00
  -1 -12   3   25.90   12.90
   0  12  -3   70.49   16.90
   0  12  -3   34.40    7.80
   0  12  -3   48.30   14.40
   0  12  -3   29.40   12.20
   0 -12   3   36.80   14.40
   0 -12   3   -9.50   20.50
   0 -12   3   11.70   10.70
   0 -12   3   23.70   12.90
  -1  12  -3   45.50   14.70
  -1  12  -3   83.89   15.40
  -1  12  -3   35.30    8.50
  -1  12  -3   61.09   11.90
   1 -12   3    5.40   19.40
   1 -12   3   35.10   12.10
   1 -12   3   33.90   13.00
   1 -12   3   67.89   15.10
  -2  12  -3   66.69   16.00
  -2  12  -3   74.29   15.40
  -2  12  -3   45.70    9.00
   2 -12   3   56.79   25.20
   2 -12   3   81.59   17.30
   2 -12   3   86.49   16.70
   2 -12   3   70.19   16.70
   2 -12   3   81.49   15.80
   2 -12   3   59.79   14.80
  -3  12  -3   14.10    6.60
  -3  12  -3   23.10   10.60
  -3  12  -3   45.50   13.90
  -3  12  -3   20.10    7.70
   3 -12   3   29.00   22.00
   3 -12   3   16.10    9.50
   3 -12   3   22.30   10.70
   3 -12   3   17.30   12.50
   3 -12   3   27.20   11.90
   4  11  -3   20.70   13.30
   4  11  -3   18.80   15.90
  -4 -11   3    5.20    2.90
  -4 -11   3    2.60   11.00
  -4 -11   3    7.70   12.70
   3  11  -3   14.00   11.40
   3  11  -3   10.30   11.40
   3  11  -3    7.70   14.30
  -3 -11   3    3.00    9.10
  -3 -11   3    6.60    8.50
  -3 -11   3   29.60   19.60
  -3 -11   3   11.90    3.60
   2  11  -3    1.80   10.40
   2  11  -3   -2.70    9.00
  -2 -11   3   20.60    9.80
  -2 -11   3    6.50    3.90
  -2 -11   3   -9.90   11.70
  -2 -11   3   24.00   21.70
  -2 -11   3    6.10    8.50
   1  11  -3    2.70    9.30
   1  11  -3   13.50   13.20
   1  11  -3   14.40    9.80
  -1 -11   3   -9.10    9.70
  -1 -11   3    0.70   10.00
  -1 -11   3    3.30   20.00
  -1 -11   3   21.30   10.50
   0  11  -3    5.80    6.00
   0  11  -3   17.40   10.70
   0  11  -3    4.90   17.80
   0  11  -3    1.20   10.60
   0 -11   3    6.80   11.10
   0 -11   3   10.80   11.40
   0 -11   3   16.80   10.40
   0 -11   3    5.70    9.80
   0 -11   3   23.30   19.80
  -1  11  -3   17.20    9.40
  -1  11  -3   57.29   13.30
  -1  11  -3   35.60   12.80
  -1  11  -3   21.50    6.80
   1 -11   3   23.10   10.10
   1 -11   3   21.60   18.30
   1 -11   3   21.80   11.40
   1 -11   3   -6.30    9.60
   1 -11   3    5.40   12.20
   1 -11   3   29.30   10.50
  -2  11  -3    2.70    6.80
  -2  11  -3   11.80    8.90
  -2  11  -3  -17.40    6.80
   2 -11   3    2.20    8.90
   2 -11   3   -1.20   17.10
   2 -11   3   -6.40    9.00
   2 -11   3    1.80    8.70
   2 -11   3  -11.40    8.50
   2 -11   3   20.10   16.10
  -3  11  -3   28.80   10.10
  -3  11  -3    6.30   10.00
  -3  11  -3   25.50    6.70
  -3  11  -3    5.10    5.40
   3 -11   3   22.30   10.50
   3 -11   3   15.40   10.00
   3 -11   3    7.30    8.70
   3 -11   3   -5.10   17.20
   3 -11   3   27.10    8.60
   3 -11   3    1.40    7.40
  -4  11  -3   15.30    8.80
  -4  11  -3    4.20    5.50
  -4  11  -3    3.50    4.80
   4 -11   3    3.50    7.60
   4 -11   3   10.70   10.80
   4 -11   3    3.40    7.70
   4 -11   3   -7.30    7.50
   4 -11   3  -13.80   15.40
   4 -11   3   15.90    7.10
  -5  11  -3   -0.10    4.60
  -5  11  -3   12.80    6.50
  -5  11  -3    3.00    9.50
  -5  11  -3    2.40   12.40
   5 -11   3  -25.40   12.20
   5 -11   3    3.20    5.90
   5 -11   3   -5.00    8.80
   5 -11   3   17.80    8.70
   5 -11   3   15.30    7.10
   5 -11   3  -14.90    6.30
   5  10  -3    4.70   10.00
   5  10  -3   11.40   13.80
   5  10  -3    6.40   14.80
   5  10  -3   -6.70    9.50
  -5 -10   3    2.50   11.00
  -5 -10   3    6.00    8.30
  -5 -10   3    6.30    1.60
   4  10  -3   -5.40   10.40
   4  10  -3   14.00   10.80
   4  10  -3   22.40   12.70
  -4 -10   3    3.20   10.10
  -4 -10   3   12.40    3.00
  -4 -10   3   31.60   22.00
  -4 -10   3   30.10   12.10
   3  10  -3  -11.60    7.40
   3  10  -3    0.60    9.30
   3  10  -3    5.00    8.50
   3  10  -3    8.30   10.10
  -3 -10   3    4.30   10.50
  -3 -10   3  -10.60   10.60
  -3 -10   3    3.60   16.90
  -3 -10   3   -6.60    7.70
  -3 -10   3    9.00    3.00
   2  10  -3    5.50    7.60
   2  10  -3   24.40   11.70
   2  10  -3   11.90    9.20
   2  10  -3   24.30   13.10
  -2 -10   3   10.80    8.70
  -2 -10   3   -7.50   18.30
  -2 -10   3   29.50   10.40
  -2 -10   3  -11.90   10.80
  -2 -10   3   16.10    3.90
   1  10  -3  114.99   18.40
   1  10  -3   98.59   15.70
   1  10  -3  104.39   17.50
  -1 -10   3  111.59   17.60
  -1 -10   3   78.99   25.20
  -1 -10   3   87.79   14.40
  -1 -10   3   89.29   14.80
  -1 -10   3   93.49    9.20
  -1 -10   3   92.69   17.10
   0  10  -3   -1.30    7.90
   0  10  -3   13.10    9.50
   0  10  -3    9.40    8.10
   0 -10   3   11.80   17.20
   0 -10   3   -7.30    7.30
   0 -10   3    5.20    7.80
   0 -10   3    6.30    4.60
   0 -10   3  -10.10    9.10
   0 -10   3    7.60    9.20
   0 -10   3   10.20   18.30
  -1  10  -3   40.00   13.10
  -1  10  -3   64.89   13.60
  -1  10  -3   44.60    8.40
  -1  10  -3   55.89   11.20
   1 -10   3   57.19   13.40
   1 -10   3   40.20   11.60
   1 -10   3   83.69   25.00
   1 -10   3   35.50   10.50
   1 -10   3   50.99   12.30
   1 -10   3   56.19   12.50
  -2  10  -3    2.40    4.80
  -2  10  -3    2.80    7.20
  -2  10  -3    0.90    9.00
   2 -10   3   -4.50    7.70
   2 -10   3   -2.60    6.70
   2 -10   3   12.30    6.10
   2 -10   3   -2.20    8.00
   2 -10   3    4.10    8.90
   2 -10   3   -2.20   14.40
  -3  10  -3   52.99    9.40
  -3  10  -3   73.29    9.20
  -3  10  -3   76.69   13.50
  -3  10  -3   75.59   13.20
   3 -10   3   51.09   19.20
   3 -10   3   74.39   13.70
   3 -10   3   76.89   13.60
   3 -10   3   57.79   13.30
   3 -10   3   79.39   14.10
   3 -10   3   82.19   11.90
  -4  10  -3  140.19   16.80
  -4  10  -3  138.09   12.30
  -4  10  -3  133.99   20.20
   4 -10   3  129.59   17.70
   4 -10   3   96.29   15.00
   4 -10   3  117.29   12.90
   4 -10   3  106.49   24.30
   4 -10   3  158.08   17.30
   4 -10   3  133.49   17.50
  -5  10  -3   13.50    8.40
  -5  10  -3    8.00    5.20
  -5  10  -3   15.30    7.40
  -5  10  -3    6.00    4.70
   5 -10   3    0.90    5.20
   5 -10   3    5.20    6.80
   5 -10   3   -5.50   13.10
   5 -10   3   15.70    7.80
   5 -10   3   -4.20    7.30
   5 -10   3   11.50    7.00
  -6  10  -3    1.20    5.90
  -6  10  -3   -4.50    4.30
  -6  10  -3    4.60    6.70
  -6  10  -3    1.10    5.30
   6 -10   3    2.40    6.20
   6 -10   3    4.00   14.00
   6 -10   3   12.30    6.40
   6 -10   3   14.60    8.10
   6 -10   3   -0.50    6.00
  -7  10  -3    6.50    4.90
   7 -10   3   -0.80    5.00
   7 -10   3   -2.10    4.30
   7 -10   3    6.80    4.90
   7 -10   3  -10.40    3.90
   6   9  -3   -3.00   12.70
   6   9  -3   12.20   11.40
   6   9  -3    6.60   12.50
   6   9  -3    9.90   10.20
  -6  -9   3   20.20   11.40
  -6  -9   3   -0.80   11.60
   5   9  -3    9.80    9.00
   5   9  -3   10.40    9.80
   5   9  -3   18.30   11.90
   5   9  -3    1.10   12.90
  -5  -9   3   12.80    1.90
  -5  -9   3   10.20    9.60
  -5  -9   3   23.60   11.80
   4   9  -3   -7.30   11.10
   4   9  -3   -2.70    7.00
   4   9  -3    5.40    8.30
   4   9  -3    9.30    9.20
  -4  -9   3    9.60   16.40
  -4  -9   3    7.80    9.00
  -4  -9   3   35.40    9.60
  -4  -9   3    0.20    7.60
  -4  -9   3    6.10    2.40
   3   9  -3   33.00   13.70
   3   9  -3   31.70   11.20
   3   9  -3   39.80   11.40
   3   9  -3   52.99   14.50
  -3  -9   3   43.60   12.60
  -3  -9   3    2.90   19.30
  -3  -9   3   33.80    4.60
  -3  -9   3   33.70   12.10
  -3  -9   3   65.19   14.00
  -3  -9   3   45.90   10.50
   2   9  -3   67.09   14.90
   2   9  -3   82.69   14.10
   2   9  -3  106.19   18.50
   2   9  -3   93.89   18.50
  -2  -9   3   92.19   16.30
  -2  -9   3   91.19   15.70
  -2  -9   3   65.59   15.40
  -2  -9   3   59.79   13.40
  -2  -9   3  153.38   34.00
  -2  -9   3   71.09   14.30
  -2  -9   3   92.49    7.80
  -2  -9   3   75.19   14.00
   1   9  -3  105.79   18.10
   1   9  -3   81.49   15.10
   1   9  -3   83.99   15.20
   1   9  -3   77.69   14.00
   1   9  -3  118.69   18.50
  -1  -9   3   98.59   15.80
  -1  -9   3   92.49    8.60
  -1  -9   3  105.09   16.10
  -1  -9   3   69.19   14.70
  -1  -9   3  100.39   18.00
  -1  -9   3   89.59   14.00
   0   9  -3  279.77   23.90
   0   9  -3  259.97   24.10
   0   9  -3  242.58   21.30
   0   9  -3  245.48   29.30
   0   9  -3  241.28   22.60
   0  -9   3  231.38   21.60
   0  -9   3  256.77   17.60
   0  -9   3  263.37   23.50
   0  -9   3  232.68   31.90
   0  -9   3  217.68   22.60
   0  -9   3  223.88   23.00
   0  -9   3  296.17   26.30
   0  -9   3  251.47   36.60
  -1   9  -3   -0.90    6.20
  -1   9  -3    7.90    5.30
  -1   9  -3   10.90    8.80
  -1   9  -3    9.90    8.70
  -1   9  -3   -1.40    8.30
  -1   9  -3   -2.80    5.90
  -1   9  -3   33.00   10.70
   1  -9   3   22.10    8.20
   1  -9   3   10.40    8.20
   1  -9   3    6.40    7.80
   1  -9   3    7.80    5.00
   1  -9   3   13.60    6.40
   1  -9   3  -12.30   11.40
  -2   9  -3   14.40   11.60
  -2   9  -3   -6.70    4.30
  -2   9  -3   15.40    8.40
  -2   9  -3    3.70    5.80
  -2   9  -3   15.40    7.90
  -2   9  -3    0.90    6.70
   2  -9   3  -15.00   12.40
   2  -9   3   -2.30    7.20
   2  -9   3   14.70    6.10
   2  -9   3   -6.20    6.00
   2  -9   3    0.80    6.40
  -3   9  -3    0.10    4.90
  -3   9  -3   -3.70    7.00
  -3   9  -3   -3.20    3.70
  -3   9  -3    6.80    7.70
  -3   9  -3    8.50    6.60
  -3   9  -3   -9.10    4.90
   3  -9   3  -16.60   16.50
   3  -9   3   -2.10    5.40
   3  -9   3   -0.20    4.70
   3  -9   3  -14.10    5.50
   3  -9   3    0.20    7.30
  -4   9  -3   49.80   14.10
  -4   9  -3   51.09   10.80
  -4   9  -3   42.30   10.10
  -4   9  -3   55.59   12.00
  -4   9  -3   51.39    7.60
   4  -9   3   50.09   10.20
   4  -9   3   39.80   16.80
   4  -9   3   61.89   11.80
   4  -9   3   61.59   11.50
  -5   9  -3  229.38   17.20
  -5   9  -3  265.07   22.20
  -5   9  -3  267.07   19.20
  -5   9  -3  265.67   20.80
  -5   9  -3  236.08   19.80
   5  -9   3  195.78   28.50
   5  -9   3  226.58   19.90
   5  -9   3  224.88   20.40
   5  -9   3  238.38   32.80
   5  -9   3  202.48   17.30
   5  -9   3  238.58   20.90
  -6   9  -3   55.59    9.60
  -6   9  -3   52.79    8.70
  -6   9  -3   66.99   10.90
  -6   9  -3   55.09    9.20
  -6   9  -3   41.90    7.30
   6  -9   3   37.80   16.50
   6  -9   3   45.40    9.40
   6  -9   3   60.59   11.40
   6  -9   3   50.29    9.70
   6  -9   3   37.10    6.80
   6  -9   3   49.60    8.80
  -7   9  -3   10.90    6.40
  -7   9  -3   17.60    7.90
  -7   9  -3   17.10    5.20
  -7   9  -3   21.90    7.80
  -7   9  -3   26.60    5.90
  -7   9  -3   38.60    6.90
   7  -9   3   28.90    6.60
   7  -9   3    8.60    4.30
   7  -9   3   20.30    4.80
   7  -9   3   10.00    6.10
   7  -9   3   18.80    5.30
   7  -9   3   -3.50   15.20
   7   8  -3   -1.50   11.60
   7   8  -3   11.70   11.20
   7   8  -3   10.80   11.80
   7   8  -3    1.70    9.60
   7   8  -3   29.10   12.40
  -7  -8   3  -16.20    9.20
  -7  -8   3    0.90    9.20
   6   8  -3    8.30    9.30
   6   8  -3    6.80   10.90
   6   8  -3   -6.30    9.90
   6   8  -3   -0.20    9.00
   6   8  -3    7.40    9.10
  -6  -8   3    8.00   10.20
  -6  -8   3    2.70    9.10
  -6  -8   3    5.80    8.30
   5   8  -3   22.40   10.70
   5   8  -3   11.40   10.70
   5   8  -3   11.80    9.10
   5   8  -3   37.60   20.70
   5   8  -3   26.70   10.60
  -5  -8   3   13.20    8.40
  -5  -8   3   17.80    2.10
  -5  -8   3   18.60   10.30
  -5  -8   3   19.70   10.40
   4   8  -3   36.40   11.20
   4   8  -3   36.40   11.60
   4   8  -3   38.40   12.60
   4   8  -3    9.90    9.60
   4   8  -3   24.00    8.90
  -4  -8   3   34.90    3.70
  -4  -8   3   47.70   14.60
  -4  -8   3   37.00   12.60
  -4  -8   3    6.70   11.40
  -4  -8   3   28.60   10.80
  -4  -8   3   98.89   30.70
   3   8  -3   89.19   14.50
   3   8  -3   80.19   15.70
   3   8  -3   84.19   15.60
   3   8  -3   90.59   14.40
   3   8  -3   76.99   15.80
  -3  -8   3   60.09   13.20
  -3  -8   3   73.49   13.40
  -3  -8   3   97.89   16.30
  -3  -8   3  127.69   24.40
  -3  -8   3   85.59    6.70
  -3  -8   3   80.59   13.90
  -3  -8   3   55.09   13.00
   2   8  -3   89.29   14.60
   2   8  -3   90.09   13.90
   2   8  -3   76.99   14.20
   2   8  -3   94.69   16.60
   2   8  -3   73.29   18.50
   2   8  -3   89.59   14.20
  -2  -8   3   73.79   13.90
  -2  -8   3  100.79   22.70
  -2  -8   3   74.99   13.80
  -2  -8   3   73.79    7.00
  -2  -8   3   83.59   14.80
  -2  -8   3   96.29   16.30
  -2  -8   3   85.79   13.30
   1   8  -3    3.70    8.10
   1   8  -3  -21.50   12.40
   1   8  -3   13.30    8.70
   1   8  -3    0.90    5.90
   1   8  -3    3.40    7.20
  -1  -8   3    7.50    6.90
  -1  -8   3    0.00    7.30
  -1  -8   3   -7.40    6.60
  -1  -8   3   11.30    8.10
  -1  -8   3   47.10   18.30
  -1  -8   3    6.40    3.30
  -1  -8   3    1.90    8.60
  -1  -8   3    3.50    8.60
   0   8  -3  147.19   18.10
   0   8  -3  180.38   17.70
   0   8  -3  171.38   17.60
   0   8  -3  166.18   16.30
   0   8  -3  154.18   26.20
   0  -8   3  188.08   18.40
   0  -8   3  141.89   17.40
   0  -8   3  179.08   12.60
   0  -8   3  164.68   16.00
   0  -8   3  162.18   17.90
   0  -8   3  142.49   16.80
   0  -8   3  124.59   26.00
  -1   8  -3   12.80    7.80
  -1   8  -3    9.30    8.50
  -1   8  -3   18.60    7.30
  -1   8  -3   10.80    8.40
  -1   8  -3   19.90    8.10
   1  -8   3   14.20    6.00
   1  -8   3    3.40    6.30
   1  -8   3   28.60    7.80
   1  -8   3    7.10    7.10
   1  -8   3    2.00    6.60
   1  -8   3   -1.60   14.00
  -2   8  -3  107.89   17.10
  -2   8  -3  100.09   11.60
  -2   8  -3   81.69    9.70
  -2   8  -3  105.29   12.40
  -2   8  -3  102.39   13.90
  -2   8  -3   92.29   13.60
   2  -8   3  111.29   18.30
   2  -8   3  128.29   24.10
   2  -8   3   94.59   10.90
   2  -8   3   96.19   14.40
   2  -8   3  108.89   10.20
   2  -8   3  115.19   15.20
   2  -8   3   92.09   13.90
   2  -8   3   68.69   17.80
  -3   8  -3  128.99   10.70
  -3   8  -3  139.79   28.50
  -3   8  -3  123.99   11.80
  -3   8  -3  128.09   14.10
  -3   8  -3  111.89   11.70
  -3   8  -3  110.39   12.60
   3  -8   3  102.39   20.80
   3  -8   3  140.69   19.50
   3  -8   3  111.89   14.70
   3  -8   3  144.69   14.40
   3  -8   3  119.79   11.80
   3  -8   3  118.89   13.40
  -4   8  -3   -0.80    5.50
  -4   8  -3   17.00    6.00
  -4   8  -3    2.80    5.90
  -4   8  -3    8.70    6.90
  -4   8  -3    7.20    4.30
  -4   8  -3   11.40    6.20
  -4   8  -3    1.70    4.60
  -4   8  -3   12.80    6.30
   4  -8   3    8.40    6.20
   4  -8   3    5.80    6.00
   4  -8   3   12.20    6.20
   4  -8   3   -2.60    6.70
   4  -8   3    2.60   10.70
   4  -8   3   16.70    7.90
   4  -8   3   17.50    4.80
  -5   8  -3    4.40    5.00
  -5   8  -3    1.80    7.10
  -5   8  -3    2.50    5.30
  -5   8  -3    3.00    4.00
  -5   8  -3    8.50    5.40
  -5   8  -3    2.00    6.20
  -5   8  -3   -1.30    4.90
   5  -8   3   31.50   14.70
   5  -8   3   -2.80    6.10
   5  -8   3    5.60    5.10
   5  -8   3   -3.30    3.30
   5  -8   3   17.10    9.30
   5  -8   3    4.90    4.70
   5  -8   3    1.70    5.50
  -6   8  -3   61.59   10.90
  -6   8  -3   45.60    8.80
  -6   8  -3   67.09    9.20
  -6   8  -3   60.29    8.20
  -6   8  -3   55.89    9.20
  -6   8  -3   46.70   14.60
   6  -8   3   59.19    9.90
   6  -8   3   57.99    7.60
   6  -8   3   65.89   10.20
   6  -8   3   50.69    8.90
   6  -8   3   53.79    7.20
  -7   8  -3   38.30    6.30
  -7   8  -3   40.20    7.20
  -7   8  -3   35.00    6.10
  -7   8  -3   26.90    7.70
  -7   8  -3   40.30    6.30
   7  -8   3   22.00   14.60
   7  -8   3   50.79    6.70
   7  -8   3   46.30    6.20
   7  -8   3   31.50    5.70
   7  -8   3   42.10    6.00
   7  -8   3   49.99    7.90
   7  -8   3   44.80    7.50
  -8   8  -3   -3.30    4.50
  -8   8  -3    2.50    6.30
  -8   8  -3    2.60    4.70
   8  -8   3    2.30    2.20
   8  -8   3   -0.20    2.90
   8  -8   3  -18.50   10.00
   8   7  -3   -6.60   12.90
   8   7  -3   -4.10    8.60
   8   7  -3   17.70   11.60
   8   7  -3   -4.40   19.20
   8   7  -3   24.30   13.80
  -8  -7   3  -17.20    8.10
  -8  -7   3    0.20    8.00
  -8  -7   3   29.60   10.50
   7   7  -3   13.60    9.60
   7   7  -3    7.30   10.10
   7   7  -3   -5.30    8.20
   7   7  -3   -7.70    8.20
   7   7  -3   26.80   12.10
  -7  -7   3   -4.70    8.10
  -7  -7   3    4.70    8.40
  -7  -7   3    4.20    8.70
   6   7  -3   64.59   13.90
   6   7  -3   27.20   10.40
   6   7  -3   32.90   11.50
   6   7  -3   27.70    9.60
   6   7  -3   13.30   10.50
  -6  -7   3   34.70   11.10
  -6  -7   3   34.40   10.20
  -6  -7   3   32.80    9.90
   5   7  -3  181.48   25.70
   5   7  -3  145.09   17.20
   5   7  -3  121.09   21.50
   5   7  -3  112.89   17.90
   5   7  -3  146.29   33.50
   5   7  -3  138.09   18.70
  -5  -7   3  127.69    7.90
  -5  -7   3  114.09   17.50
  -5  -7   3  153.48   19.70
  -5  -7   3  144.99   18.80
  -5  -7   3  149.69   22.70
   4   7  -3  101.09   16.50
   4   7  -3   68.19   13.30
   4   7  -3   83.39   14.90
   4   7  -3   65.99   12.80
   4   7  -3   83.29   14.60
   4   7  -3   59.99   20.10
  -4  -7   3   58.19    4.80
  -4  -7   3   75.59   13.60
  -4  -7   3   98.59   14.70
  -4  -7   3   56.69   13.20
  -4  -7   3   62.59   12.80
  -4  -7   3   44.70   12.00
  -4  -7   3   82.39   23.70
  -4  -7   3   84.29   13.60
   2   7  -3   59.99   11.30
   2   7  -3   56.49   11.40
   2   7  -3   58.09   12.00
   2   7  -3   84.29   17.60
   2   7  -3   66.89   11.50
   2   7  -3   52.49   10.90
  -2  -7   3   57.89   12.00
  -2  -7   3   55.39   11.40
  -2  -7   3   53.49    5.30
  -2  -7   3   52.79   10.80
  -2  -7   3   72.39   12.40
  -2  -7   3   45.80    9.70
  -2  -7   3   53.39   11.90
  -2  -7   3   57.09   17.00
   1   7  -3  -16.30    7.20
   1   7  -3   -2.20    6.20
   1   7  -3    2.40    4.80
   1   7  -3    6.00    5.00
   1   7  -3  -12.40    6.20
   1   7  -3   -1.50    6.40
  -1  -7   3    7.50    6.90
  -1  -7   3    9.00    6.30
  -1  -7   3    3.60    6.10
  -1  -7   3   14.00    6.40
  -1  -7   3    1.20    5.10
  -1  -7   3   -5.40   12.60
  -1  -7   3    0.30    5.10
  -1  -7   3   -1.00    2.40
   0   7  -3   78.99   11.20
   0   7  -3   38.90   10.40
   0   7  -3   69.79   12.50
   0   7  -3   68.59   14.80
   0   7  -3   76.89   10.60
   0   7  -3   58.99   11.20
   0  -7   3   56.29   14.90
   0  -7   3   74.69   12.20
   0  -7   3   80.49   13.60
   0  -7   3   60.79    6.70
   0  -7   3   51.19   10.50
   0  -7   3   73.89   10.50
   0  -7   3   41.10   10.00
   0  -7   3   71.39   12.10
  -1   7  -3  116.29   13.30
  -1   7  -3  122.09   17.00
  -1   7  -3  116.99   12.40
  -1   7  -3  114.19   13.00
  -1   7  -3  128.69   14.30
   1  -7   3  112.19   13.70
   1  -7   3  103.59    9.50
   1  -7   3  108.59   14.60
   1  -7   3  124.49   20.80
   1  -7   3  105.29   12.60
   1  -7   3   81.49   17.50
   1  -7   3  123.69   12.20
   1  -7   3  133.69   15.40
  -2   7  -3  221.18   18.10
  -2   7  -3  232.18   18.80
  -2   7  -3  190.18   21.00
  -2   7  -3  201.68   17.10
  -2   7  -3  183.08   15.20
  -2   7  -3  213.98   16.10
  -2   7  -3  201.58   17.40
   2  -7   3  188.18   23.20
   2  -7   3  210.18   18.30
   2  -7   3  251.37   21.40
   2  -7   3  229.18   16.50
   2  -7   3  177.28   18.10
   2  -7   3  192.28   17.40
   2  -7   3  215.08   18.50
  -3   7  -3   33.50   10.40
  -3   7  -3   32.90    6.30
  -3   7  -3   35.80    6.90
  -3   7  -3   34.40    7.60
  -3   7  -3   25.30    5.00
  -3   7  -3   27.30    6.20
  -3   7  -3   47.80    8.90
   3  -7   3   31.40    8.00
   3  -7   3   33.90   10.00
   3  -7   3   30.50    5.70
   3  -7   3   33.80    8.70
   3  -7   3   42.30    8.30
   3  -7   3   33.70    6.20
   3  -7   3   31.10   12.30
   3  -7   3   26.70    8.00
  -4   7  -3  309.47   23.50
  -4   7  -3  386.76   25.10
  -4   7  -3  370.66   25.30
  -4   7  -3  361.36   24.40
  -4   7  -3  350.16   30.50
  -4   7  -3  341.97   22.60
  -4   7  -3  341.57   23.80
   4  -7   3  338.07   25.40
   4  -7   3  345.17   25.80
   4  -7   3  349.87   25.30
   4  -7   3  405.96   35.40
   4  -7   3  351.26   25.20
  -5   7  -3  108.89   11.90
  -5   7  -3  118.09   11.10
  -5   7  -3  137.19   12.40
  -5   7  -3  135.19   11.00
  -5   7  -3  140.59   20.30
  -5   7  -3  127.29   11.70
  -5   7  -3  123.19   11.70
  -5   7  -3  121.99   11.80
   5  -7   3  140.79   13.00
   5  -7   3  135.99   21.80
   5  -7   3  125.09   12.90
   5  -7   3  116.59   11.70
   5  -7   3  102.49   10.00
   5  -7   3  122.59   12.20
  -6   7  -3   -2.00    7.40
  -6   7  -3    3.90    3.60
  -6   7  -3    2.90    3.80
  -6   7  -3   -1.20    5.00
  -6   7  -3    8.40    4.40
  -6   7  -3    0.60    4.50
   6  -7   3   11.20    6.00
   6  -7   3    8.60    4.70
   6  -7   3    8.20    3.70
   6  -7   3    6.80    3.50
   6  -7   3    3.90    3.20
   6  -7   3   -4.40   10.10
   6  -7   3   -0.20    4.80
  -7   7  -3  134.39    9.70
  -7   7  -3  133.19    9.60
  -7   7  -3  127.99   12.40
  -7   7  -3  142.29   10.40
  -7   7  -3  138.99   12.80
  -7   7  -3  142.19   14.00
   7  -7   3  151.38   28.00
   7  -7   3  136.09   10.00
   7  -7   3  131.79   11.10
   7  -7   3  136.89   10.90
   7  -7   3  113.69   10.40
   7  -7   3  115.99    9.60
   7  -7   3  131.09   11.30
  -8   7  -3    4.90    5.60
  -8   7  -3    1.10    5.10
   8  -7   3    1.40    3.20
   8  -7   3   17.70    8.30
   8  -7   3    6.30   12.20
  -9   7  -3    8.90    5.60
  -9   7  -3    7.10    6.50
   9  -7   3   46.90   16.60
   9  -7   3   29.80   11.60
   9  -7   3   14.70    4.50
   9   6  -3   -3.10   10.40
   9   6  -3   -1.10    8.70
   9   6  -3  -11.10    9.00
   9   6  -3   -4.50   10.80
   9   6  -3   13.00   11.20
  -9  -6   3   -0.90    7.40
  -9  -6   3    7.00    7.80
  -9  -6   3   11.70   10.50
  -9  -6   3    0.30    5.60
   8   6  -3   -6.40    9.50
   8   6  -3   10.00    8.70
   8   6  -3   -2.90   10.00
   8   6  -3   -1.50    9.00
   8   6  -3  -11.10   10.50
  -8  -6   3    7.60    7.70
  -8  -6   3    4.70    7.50
  -8  -6   3   -4.30    7.00
   7   6  -3   30.60   10.60
   7   6  -3   35.30   10.40
   7   6  -3   30.40   10.20
   7   6  -3   18.50   10.10
   7   6  -3   18.20    9.30
  -7  -6   3   24.20    9.50
  -7  -6   3   18.40    8.60
  -7  -6   3   39.90   10.40
   6   6  -3   70.49   14.40
   6   6  -3   31.70   10.50
   6   6  -3   35.60   23.70
   6   6  -3   54.19   13.40
   6   6  -3   46.10   12.30
   6   6  -3   39.00   11.30
  -6  -6   3   68.89   13.50
  -6  -6   3   40.20   11.30
  -6  -6   3   55.99   12.00
   5   6  -3   85.99   14.60
   5   6  -3   93.09   14.80
   5   6  -3   85.89   13.70
   5   6  -3   81.29   21.90
   5   6  -3   92.09   15.80
   5   6  -3   69.79   14.10
  -5  -6   3   83.89   14.40
  -5  -6   3   78.29   14.40
  -5  -6   3  101.59   14.80
  -5  -6   3   75.59   12.60
  -5  -6   3   86.49   13.70
  -5  -6   3  118.89   15.20
   4   6  -3   62.59   11.80
   4   6  -3   53.59   10.80
   4   6  -3   49.90   15.60
   4   6  -3   40.40   10.40
   4   6  -3   29.90    9.40
   4   6  -3   54.19   11.30
  -4  -6   3   37.00    9.00
  -4  -6   3   49.00   10.50
  -4  -6   3   60.59   11.30
  -4  -6   3   44.60    3.30
  -4  -6   3   49.99   10.30
  -4  -6   3   66.19   18.30
  -4  -6   3   46.20    9.90
  -4  -6   3   33.40    9.80
   3   6  -3   14.20    7.90
   3   6  -3    9.70    5.50
   3   6  -3   13.30    7.60
   3   6  -3    5.20    7.00
   3   6  -3   13.50   10.80
   3   6  -3   25.80    8.30
  -3  -6   3   16.30    7.00
  -3  -6   3    7.00    7.30
  -3  -6   3   33.70    8.80
  -3  -6   3   13.60   15.70
  -3  -6   3   16.00    7.80
  -3  -6   3   11.80    6.20
  -3  -6   3    9.60    7.50
  -3  -6   3   11.80    2.10
   2   6  -3  101.19   17.50
   2   6  -3   95.69   13.70
   2   6  -3   81.79   12.60
   2   6  -3   71.49   12.40
   2   6  -3   78.09   11.40
   2   6  -3   91.89   12.80
  -2  -6   3   82.69   11.90
  -2  -6   3   73.59   11.70
  -2  -6   3   70.29    6.00
  -2  -6   3   83.89   12.60
  -2  -6   3   96.99   15.80
  -2  -6   3   78.09   17.40
  -2  -6   3   71.59   12.00
  -2  -6   3   82.49   12.40
   1   6  -3   37.40    8.20
   1   6  -3   33.90    8.50
   1   6  -3   27.60    8.50
   1   6  -3   30.90    7.10
   1   6  -3   29.80    8.40
   1   6  -3   23.20   10.40
  -1  -6   3   13.80   11.20
  -1  -6   3   38.60    9.40
  -1  -6   3   17.20    6.90
  -1  -6   3   35.10    9.10
  -1  -6   3   27.80    7.10
  -1  -6   3   31.80    7.90
  -1  -6   3   28.90    3.90
  -1  -6   3   29.30    7.60
   0   6  -3  123.79   11.90
   0   6  -3  133.59   17.20
   0   6  -3  133.39   13.20
   0   6  -3  129.39   13.90
   0   6  -3  143.89   14.70
   0   6  -3  145.89   18.30
   0  -6   3  131.29   13.60
   0  -6   3  133.59   13.40
   0  -6   3  126.39   12.70
   0  -6   3  156.18   15.70
   0  -6   3  131.29   14.30
   0  -6   3  135.09   20.30
   0  -6   3  133.29   15.90
   0  -6   3  133.79    9.90
  -1   6  -3  263.17   21.00
  -1   6  -3  282.97   24.60
  -1   6  -3  271.77   20.70
  -1   6  -3  275.27   19.20
  -1   6  -3  289.47   20.80
  -1   6  -3  243.28   17.70
  -1   6  -3  275.27   21.40
   1  -6   3  250.57   20.70
   1  -6   3  297.87   23.60
   1  -6   3  287.17   17.90
   1  -6   3  229.48   24.70
   1  -6   3  277.37   19.50
   1  -6   3  276.37   21.40
   1  -6   3  266.77   21.50
   1  -6   3  281.17   21.40
  -2   6  -3  454.65   28.30
  -2   6  -3  451.85   29.90
  -2   6  -3  451.05   30.50
  -2   6  -3  461.55   34.60
  -2   6  -3  446.46   30.40
  -2   6  -3  404.76   29.10
  -2   6  -3  451.05   30.20
   2  -6   3  459.25   30.80
   2  -6   3  474.65   28.20
   2  -6   3  476.35   31.10
   2  -6   3  425.66   30.30
   2  -6   3  413.96   30.50
   2  -6   3  478.85   28.70
   2  -6   3  407.96   35.40
  -3   6  -3   10.10    7.00
  -3   6  -3    2.70    4.30
  -3   6  -3    6.30    4.10
  -3   6  -3    7.50    4.80
  -3   6  -3    4.00    3.90
  -3   6  -3    8.80    4.10
  -3   6  -3    4.60    3.20
  -3   6  -3    5.80    4.90
   3  -6   3    3.70    3.60
   3  -6   3    6.40    4.80
   3  -6   3    9.80    5.30
   3  -6   3   -0.50    4.50
   3  -6   3   12.70    4.60
   3  -6   3    2.70    7.40
   3  -6   3    9.10    3.20
   3  -6   3    0.80    6.40
   3  -6   3    1.80    4.40
  -4   6  -3   13.00    4.70
  -4   6  -3   17.70    4.20
  -4   6  -3   15.10    7.40
  -4   6  -3   27.00    6.40
  -4   6  -3   22.20    5.60
  -4   6  -3   16.70    5.40
  -4   6  -3   16.40    4.70
  -4   6  -3   24.10    5.50
   4  -6   3   17.60    9.70
   4  -6   3   25.10    6.10
   4  -6   3   30.20    8.00
   4  -6   3   29.40    5.60
   4  -6   3   28.20    6.60
   4  -6   3   15.40    5.10
   4  -6   3   24.30    5.90
   4  -6   3   19.80    4.10
  -5   6  -3   59.59    7.40
  -5   6  -3   60.19   13.20
  -5   6  -3   62.79    7.50
  -5   6  -3   74.69    7.90
  -5   6  -3   78.09    8.10
  -5   6  -3   55.89    8.60
  -5   6  -3   62.19    7.20
   5  -6   3   49.70    8.30
   5  -6   3   67.89    9.20
   5  -6   3   64.39    8.20
   5  -6   3   64.19   15.80
   5  -6   3   57.79    6.40
   5  -6   3   64.09    6.50
  -6   6  -3   80.09   10.50
  -6   6  -3   84.69   10.40
  -6   6  -3   88.29    8.10
  -6   6  -3   93.09    8.30
   6  -6   3   93.89    8.40
   6  -6   3   78.99    8.80
   6  -6   3   93.49   18.20
   6  -6   3   94.59   10.20
   6  -6   3   70.59    7.40
   6  -6   3   88.89    8.00
   6  -6   3   80.09    8.00
  -7   6  -3   52.99    5.40
  -7   6  -3   63.69    9.80
  -7   6  -3   64.69    8.50
  -7   6  -3   54.89    5.00
  -7   6  -3   59.79    8.40
   7  -6   3   59.49   15.40
   7  -6   3   48.90    6.30
   7  -6   3   60.49    6.20
   7  -6   3   55.69    7.00
   7  -6   3   51.49    4.10
   7  -6   3   56.09    6.50
   7  -6   3   49.50    4.30
  -8   6  -3  124.09   12.30
   8  -6   3  120.99   10.90
   8  -6   3  122.89   10.60
   8  -6   3  137.09   23.50
  -9   6  -3   15.20    6.80
   9  -6   3   25.10    7.80
   9  -6   3   20.30   13.80
   9  -6   3   18.30    5.30
   9   5  -3   20.00    9.00
   9   5  -3   18.10    9.10
   9   5  -3   19.80   12.70
   9   5  -3   10.00    8.50
  -9  -5   3    2.90    5.30
  -9  -5   3    3.70    6.10
  -9  -5   3    5.00    7.90
   8   5  -3   -9.00    8.20
   8   5  -3   -1.10    8.60
   8   5  -3    9.90    8.60
   8   5  -3    4.50    9.10
   8   5  -3   -4.20    8.70
  -8  -5   3    0.80    8.50
  -8  -5   3    2.50    5.50
  -8  -5   3   -4.20    6.20
  -8  -5   3   -1.10    1.80
  -8  -5   3    5.30    7.00
   7   5  -3    6.30    9.60
   7   5  -3    7.40    7.90
   7   5  -3    6.20    9.00
   7   5  -3    3.00    7.10
   7   5  -3   14.10    7.30
   7   5  -3    2.40    7.00
   7   5  -3   20.30   22.00
  -7  -5   3    0.00    2.10
  -7  -5   3   -4.80    5.60
  -7  -5   3    0.00    5.60
  -7  -5   3    8.50    7.10
   6   5  -3  130.39   18.20
   6   5  -3  142.19   18.20
   6   5  -3  108.89   16.10
   6   5  -3  123.79   17.00
   6   5  -3   61.89   38.60
   6   5  -3  108.19   15.10
   6   5  -3  130.39   14.50
  -6  -5   3  133.69   14.80
  -6  -5   3   95.79   15.30
  -6  -5   3  122.79   15.70
  -6  -5   3  109.39   15.60
  -6  -5   3  126.29   16.20
  -6  -5   3  125.29   16.10
   5   5  -3    1.30    6.40
   5   5  -3  -18.70   11.70
   5   5  -3    5.30    6.00
   5   5  -3   -6.10    5.90
   5   5  -3   -5.00    5.80
   5   5  -3   -1.40    5.80
   5   5  -3    7.80    7.30
  -5  -5   3   -2.80    5.70
  -5  -5   3    4.90    5.30
  -5  -5   3    9.80    7.10
  -5  -5   3    5.30    6.30
  -5  -5   3    1.60    6.50
  -5  -5   3    8.20    6.60
   4   5  -3    4.30    5.40
   4   5  -3   -1.10    7.20
   4   5  -3   -2.30    8.70
   4   5  -3   -0.30    6.30
   4   5  -3   12.70    6.70
   4   5  -3    5.10    5.60
   4   5  -3   -1.60    6.20
  -4  -5   3    8.40    5.30
  -4  -5   3    0.00    5.40
  -4  -5   3   11.00    6.80
  -4  -5   3   -1.40    5.10
  -4  -5   3   -2.30    4.90
  -4  -5   3    1.30   11.60
  -4  -5   3  -12.40    4.50
   3   5  -3   13.50   11.30
   3   5  -3   13.70    6.50
   3   5  -3   15.60    7.00
   3   5  -3   11.00    7.20
   3   5  -3    1.30    6.20
   3   5  -3    6.90    7.40
   3   5  -3    8.30    5.80
  -3  -5   3    6.90    5.90
  -3  -5   3   11.20    5.40
  -3  -5   3   16.90   10.90
  -3  -5   3    5.20    5.20
  -3  -5   3    7.00    5.60
  -3  -5   3    8.70    1.40
  -3  -5   3   10.70    6.60
  -3  -5   3    9.60    5.50
   2   5  -3   25.30    7.40
   2   5  -3   15.30    6.60
   2   5  -3   26.10    7.60
   2   5  -3   20.90    7.30
   2   5  -3   23.90    6.60
  -2  -5   3   19.10    2.60
  -2  -5   3   17.50    6.90
  -2  -5   3   15.10    7.80
  -2  -5   3   13.40    6.70
  -2  -5   3   12.10    6.40
  -2  -5   3   31.00    7.90
  -2  -5   3   28.40    7.10
  -2  -5   3   62.69   17.00
   1   5  -3   18.80    7.10
   1   5  -3   20.20    8.30
   1   5  -3   24.40    7.10
   1   5  -3   32.00    6.60
   1   5  -3   15.70    6.80
   1   5  -3   31.40   12.00
  -1  -5   3   18.90    5.90
  -1  -5   3   21.90   10.90
  -1  -5   3   19.50    3.10
  -1  -5   3    9.70    6.40
  -1  -5   3   25.20    7.70
  -1  -5   3   26.30    7.70
  -1  -5   3   13.30    6.80
  -1  -5   3   21.70    7.50
   0   5  -3  176.28   13.40
   0   5  -3  148.89   15.00
   0   5  -3  180.38   15.10
   0   5  -3  168.78   18.40
   0   5  -3  150.68   15.30
   0  -5   3  185.58   17.90
   0  -5   3  147.89   15.00
   0  -5   3  192.28   15.20
   0  -5   3  168.88   13.80
   0  -5   3  192.58   17.10
   0  -5   3  178.28   11.60
   0  -5   3  160.88   14.80
  -1   5  -3    6.70    4.90
  -1   5  -3    5.90    5.30
  -1   5  -3    9.30    5.10
  -1   5  -3    0.90    3.10
  -1   5  -3    2.10    5.30
  -1   5  -3    6.50    5.60
   1  -5   3    4.10    5.10
   1  -5   3    0.20    2.90
   1  -5   3   10.10    5.70
   1  -5   3    3.30    6.10
   1  -5   3    0.20    4.80
   1  -5   3   10.30    5.40
   1  -5   3    6.00    3.60
  -2   5  -3   -4.40    2.10
  -2   5  -3    3.50    3.90
  -2   5  -3   -9.50    4.80
  -2   5  -3   -4.90    4.00
  -2   5  -3    3.30    4.10
  -2   5  -3   -1.00    3.70
  -2   5  -3   -1.90    2.90
   2  -5   3   17.30    8.50
   2  -5   3   -2.40    4.40
   2  -5   3   -4.10    3.10
   2  -5   3    6.40    3.00
   2  -5   3    3.90    6.50
   2  -5   3   -1.10    4.20
   2  -5   3   -3.50    4.20
  -3   5  -3   78.49    8.60
  -3   5  -3   93.39    9.80
  -3   5  -3  103.19    7.90
  -3   5  -3   97.19    9.40
  -3   5  -3   96.99    9.50
  -3   5  -3   98.59    9.00
  -3   5  -3  107.49   10.00
  -3   5  -3   91.59   13.60
   3  -5   3   99.39   12.80
   3  -5   3  108.29    8.90
   3  -5   3  109.99   10.50
   3  -5   3  111.39    9.30
   3  -5   3  100.59    7.60
   3  -5   3   97.79   10.50
   3  -5   3   72.39   13.60
   3  -5   3   76.79   10.10
   3  -5   3   89.99    9.90
  -4   5  -3    1.60    5.90
  -4   5  -3    0.90    3.90
  -4   5  -3   -0.10    2.70
  -4   5  -3    1.70    3.50
  -4   5  -3    2.50    3.60
  -4   5  -3    2.80    3.50
  -4   5  -3    4.30    3.90
  -4   5  -3   -0.20    3.30
   4  -5   3    1.20    2.00
   4  -5   3    1.20    6.80
   4  -5   3   -2.00    3.80
   4  -5   3    1.00    3.10
   4  -5   3    1.50    1.80
   4  -5   3    6.20    3.70
   4  -5   3    2.90    3.10
   4  -5   3    4.00    4.10
   4  -5   3   -3.80    3.50
  -5   5  -3   94.59    8.20
  -5   5  -3   89.69    8.50
  -5   5  -3   95.09    8.60
  -5   5  -3   79.59    8.80
  -5   5  -3   84.89    8.30
  -5   5  -3  101.99    9.60
   5  -5   3   82.59    8.20
   5  -5   3   95.79    8.70
   5  -5   3   96.49    9.20
   5  -5   3   90.79    9.40
   5  -5   3   86.69    7.40
   5  -5   3   89.59   16.40
  -6   5  -3  187.08   12.90
  -6   5  -3  183.38   12.50
  -6   5  -3  185.88   14.50
  -6   5  -3  198.08   14.40
  -6   5  -3  184.98   15.30
   6  -5   3  169.88   16.60
   6  -5   3  187.88   13.40
   6  -5   3  213.58   23.70
   6  -5   3  176.78   13.10
   6  -5   3  182.98   12.70
   6  -5   3  184.18   14.30
   6  -5   3  170.28   12.60
  -7   5  -3    4.90    1.90
  -7   5  -3    7.40    5.00
  -7   5  -3   12.00    5.10
  -7   5  -3    2.10    5.00
   7  -5   3    8.00    3.70
   7  -5   3    9.10    2.80
   7  -5   3   10.90    9.30
   7  -5   3    0.60    4.10
  -8   5  -3   34.50    7.00
  -8   5  -3   30.90    7.50
   8  -5   3   28.30    8.30
   8  -5   3   26.90   12.60
   8  -5   3   33.80    6.50
  -9   5  -3   -3.60    5.20
  -9   5  -3    5.40    5.40
   9  -5   3   10.00    7.20
   9  -5   3   -5.40    9.90
   9  -5   3   10.30    6.40
 -10   5  -3    5.20    6.00
 -10   5  -3    3.60    5.40
  10  -5   3   19.70    8.30
  10  -5   3   -7.10   10.80
  10  -5   3   -6.90    5.20
  10  -5   3   30.00    8.60
  10   4  -3   -1.90    7.90
  10   4  -3    7.90    6.80
  10   4  -3    2.00    8.70
  10   4  -3  -16.10    8.70
  10   4  -3    9.80    8.20
  10   4  -3   19.20    8.10
 -10  -4   3    8.70    6.00
 -10  -4   3   -1.90    5.70
 -10  -4   3   -6.70    5.80
 -10  -4   3   -5.30    8.00
   9   4  -3   38.30    8.30
   9   4  -3   23.40   12.30
   9   4  -3   14.50    8.00
   9   4  -3   21.40    9.80
   9   4  -3   22.80    8.40
   9   4  -3   26.90   10.30
  -9  -4   3    7.00    7.30
  -9  -4   3   20.10    3.70
  -9  -4   3   19.20    7.90
  -9  -4   3   32.00    7.60
   8   4  -3    4.40    7.00
   8   4  -3    6.50    6.50
   8   4  -3    1.50    6.70
   8   4  -3   -0.80    8.50
   8   4  -3    0.90    6.40
   8   4  -3    9.40    7.30
  -8  -4   3    5.90    2.50
  -8  -4   3    3.10    6.10
  -8  -4   3    4.00    5.40
  -8  -4   3    3.00    5.60
   7   4  -3  395.86   30.30
   7   4  -3  385.86   32.20
   7   4  -3  386.16   29.10
   7   4  -3  394.96   30.80
   7   4  -3  398.56   30.30
   7   4  -3  392.16   29.10
  -7  -4   3  377.16   28.40
  -7  -4   3  408.56   28.70
  -7  -4   3  377.06   23.00
  -7  -4   3  398.16   28.80
  -7  -4   3  416.86   30.90
  -7  -4   3  385.96   28.20
   6   4  -3   80.99   13.00
   6   4  -3  122.09   15.20
   6   4  -3   87.69   15.30
   6   4  -3   94.49   14.40
   6   4  -3  101.29   13.40
   6   4  -3  113.89   15.20
   6   4  -3   80.99   21.00
  -6  -4   3  107.09   12.30
  -6  -4   3  100.19   13.20
  -6  -4   3  117.89   13.70
  -6  -4   3   96.09   13.50
  -6  -4   3   96.99   12.90
  -6  -4   3  107.39   13.40
  -6  -4   3   90.49    6.40
   5   4  -3   10.50    6.20
   5   4  -3   11.60    7.50
   5   4  -3   12.60   12.80
   5   4  -3    8.40    5.90
   5   4  -3   16.70    6.60
   5   4  -3   11.60    7.20
   5   4  -3    6.40    5.90
  -5  -4   3    3.20    5.90
  -5  -4   3   14.20    6.30
  -5  -4   3   13.30    6.20
  -5  -4   3    1.60    5.80
  -5  -4   3   13.10    6.00
  -5  -4   3   19.50    6.70
  -5  -4   3   10.30    1.30
   4   4  -3   44.00    8.70
   4   4  -3   35.70    8.30
   4   4  -3   34.40    8.90
   4   4  -3   41.10   13.70
   4   4  -3   46.40    8.70
   4   4  -3   35.90    8.30
   4   4  -3   32.50    9.50
  -4  -4   3   31.10    7.70
  -4  -4   3   42.00    8.70
  -4  -4   3   33.50    9.50
  -4  -4   3   38.70    7.60
  -4  -4   3   37.90    8.00
  -4  -4   3   31.50    8.10
  -4  -4   3   27.80   11.90
   3   4  -3   45.60    9.50
   3   4  -3   36.90    8.10
   3   4  -3   43.40   13.00
   3   4  -3   26.00    7.50
   3   4  -3   59.59    9.40
   3   4  -3   30.60    7.90
  -3  -4   3   44.80    8.80
  -3  -4   3   29.10    7.40
  -3  -4   3   31.60    7.30
  -3  -4   3   34.50    8.00
  -3  -4   3   48.90   10.30
  -3  -4   3   41.20   12.90
  -3  -4   3   38.80    8.00
   2   4  -3  288.07   28.40
   2   4  -3  310.37   21.80
   2   4  -3  255.47   29.90
   2   4  -3  231.78   21.50
   2   4  -3  294.97   21.30
   2   4  -3  346.77   22.80
   2   4  -3  302.37   21.40
  -2  -4   3  281.47   16.50
  -2  -4   3  305.47   21.30
  -2  -4   3  263.47   20.60
  -2  -4   3  245.38   21.80
  -2  -4   3  283.97   21.00
  -2  -4   3  292.27   21.50
  -2  -4   3  293.27   21.40
  -2  -4   3  335.17   37.70
   1   4  -3  425.66   28.10
   1   4  -3  443.66   28.60
   1   4  -3  411.46   27.00
   1   4  -3  416.76   31.20
   1   4  -3  425.66   27.90
   1   4  -3  357.46   28.00
   1   4  -3  433.56   28.30
  -1  -4   3  415.26   27.90
  -1  -4   3  432.56   27.30
  -1  -4   3  414.46   28.00
  -1  -4   3  388.36   27.70
  -1  -4   3  427.06   28.80
  -1  -4   3  404.96   24.00
  -1  -4   3  362.96   30.90
  -1  -4   3  433.06   28.40
   0   4  -3   31.10    5.20
   0   4  -3   26.00    6.10
   0   4  -3   34.80    7.60
   0   4  -3   18.90    6.10
   0   4  -3   27.00    8.40
   0   4  -3   28.30    6.50
   0   4  -3   21.20    3.50
   0  -4   3   32.70    7.70
   0  -4   3   27.90    6.40
   0  -4   3   33.90    7.80
   0  -4   3   23.70    6.80
   0  -4   3   26.80    3.60
   0  -4   3   27.50    7.00
   0  -4   3   28.40    9.20
   0  -4   3   19.30    4.50
  -1   4  -3   41.60    7.40
  -1   4  -3   45.90    7.60
  -1   4  -3   55.89    7.50
  -1   4  -3   39.00    5.10
  -1   4  -3   33.50    8.60
  -1   4  -3   50.39    7.70
  -1   4  -3   46.40    5.30
   1  -4   3   45.30    8.20
   1  -4   3   42.80   10.10
   1  -4   3   39.20    7.30
   1  -4   3   42.60    5.30
   1  -4   3   45.30    7.30
   1  -4   3   44.30    5.20
   1  -4   3   59.49    8.40
   1  -4   3   55.99    9.30
  -2   4  -3   87.59    8.10
  -2   4  -3   76.79    5.90
  -2   4  -3   54.79    6.70
  -2   4  -3   81.09   10.30
  -2   4  -3   79.39    8.70
   2  -4   3   68.99    5.70
   2  -4   3   77.99    9.10
   2  -4   3   63.79    8.10
   2  -4   3   63.29    8.30
   2  -4   3   74.49   14.90
   2  -4   3   77.39    8.60
   2  -4   3   79.99    7.20
   2  -4   3   72.19   11.20
  -3   4  -3   85.69   13.70
  -3   4  -3  105.19    9.20
  -3   4  -3   85.99    8.70
  -3   4  -3   82.89    7.90
  -3   4  -3   83.39    8.60
  -3   4  -3   97.09    7.40
  -3   4  -3   96.49    8.90
  -3   4  -3  108.39    8.60
   3  -4   3   75.69   13.30
   3  -4   3   79.99    9.00
   3  -4   3  115.49   11.90
   3  -4   3   83.29    9.20
   3  -4   3   94.19    9.20
   3  -4   3   98.59    8.50
   3  -4   3  103.19    8.80
   3  -4   3   85.39    6.20
   3  -4   3  100.09   14.20
  -4   4  -3   16.20    3.70
  -4   4  -3   16.60    4.40
  -4   4  -3   15.10    4.90
  -4   4  -3   13.50    4.00
  -4   4  -3   14.80    7.50
  -4   4  -3   14.50    4.10
  -4   4  -3   16.70    4.20
  -4   4  -3   19.60    4.50
   4  -4   3   15.80    4.70
   4  -4   3   20.20    5.70
   4  -4   3   17.20    4.80
   4  -4   3   18.60    2.80
   4  -4   3   20.00    4.60
   4  -4   3   15.00    4.50
   4  -4   3   14.00    7.20
   4  -4   3   25.10    4.00
   4  -4   3   24.40    4.90
   4  -4   3   14.80    2.70
  -5   4  -3   46.30    5.90
  -5   4  -3   50.69    5.60
  -5   4  -3   32.70    6.50
  -5   4  -3   49.10    5.80
   5  -4   3   41.10    5.90
   5  -4   3   45.60    6.70
   5  -4   3   47.40    6.20
   5  -4   3   34.50    4.70
   5  -4   3   38.70   11.30
   5  -4   3   40.40    5.30
   5  -4   3   37.50    6.00
   5  -4   3   45.00    6.70
   5  -4   3   47.00    5.70
  -6   4  -3   15.60    4.70
  -6   4  -3   16.40    5.40
  -6   4  -3   13.40    3.30
  -6   4  -3   14.50    3.20
  -6   4  -3   11.70    5.30
  -6   4  -3   13.40    3.20
   6  -4   3   17.90    9.80
   6  -4   3   13.60    3.20
   6  -4   3   17.40    3.80
   6  -4   3   14.50    3.90
   6  -4   3   17.30    4.60
   6  -4   3   14.90    3.10
   6  -4   3   12.40    3.70
  -7   4  -3  206.98   12.90
  -7   4  -3  216.78   16.90
  -7   4  -3  217.08   16.00
  -7   4  -3  226.18   17.20
   7  -4   3  208.88   16.50
   7  -4   3  205.18   13.50
   7  -4   3  210.18   16.00
   7  -4   3  242.68   26.30
   7  -4   3  216.88   13.70
  -8   4  -3   24.60    7.00
  -8   4  -3   18.00    6.90
  -8   4  -3   19.10    6.30
   8  -4   3   35.50    8.70
   8  -4   3   27.50    7.50
   8  -4   3   30.50    7.30
  -9   4  -3   45.10    8.30
  -9   4  -3   47.00    8.90
   9  -4   3   48.40    9.10
   9  -4   3   65.79   17.50
   9  -4   3   57.69   10.30
   9  -4   3   54.19    9.20
 -10   4  -3    1.50    5.40
 -10   4  -3    3.70    5.40
 -10   4  -3   -5.10    5.20
  10  -4   3    7.20    6.50
  10  -4   3   10.10   11.80
  10  -4   3    3.90    6.30
  10  -4   3   -5.30    5.50
  10   3  -3   -5.10    6.40
  10   3  -3    4.20    5.70
  10   3  -3    3.10    7.00
  10   3  -3   13.50    7.10
  10   3  -3   -4.50    7.00
  10   3  -3    6.00   10.40
 -10  -3   3   -2.50    7.10
 -10  -3   3   -3.40    4.90
 -10  -3   3   -0.50    5.10
 -10  -3   3    4.80    5.90
 -10  -3   3   -1.20    3.40
   9   3  -3   16.80    7.80
   9   3  -3   22.20    8.80
   9   3  -3   12.10   10.60
   9   3  -3   14.00    6.70
   9   3  -3   32.00    8.00
   9   3  -3   32.70    7.30
  -9  -3   3   26.30    7.90
  -9  -3   3   14.30    6.30
  -9  -3   3   18.10    4.00
  -9  -3   3   15.10    7.50
  -9  -3   3   20.30    7.10
   8   3  -3   40.80    9.40
   8   3  -3   44.80    9.60
   8   3  -3   34.80    9.70
   8   3  -3   43.60   12.90
   8   3  -3   10.30   18.10
   8   3  -3   36.30    9.10
   8   3  -3   37.90    8.00
  -8  -3   3   37.80    7.90
  -8  -3   3   41.90    8.80
  -8  -3   3   41.00    4.80
  -8  -3   3   44.80    8.30
  -8  -3   3   19.40    7.80
   7   3  -3  147.19   18.10
   7   3  -3  141.49   23.20
   7   3  -3  198.28   17.70
   7   3  -3  133.49   15.20
   7   3  -3  156.48   15.40
   7   3  -3  162.38   15.60
   7   3  -3  161.18   16.30
  -7  -3   3  140.69   14.80
  -7  -3   3  183.58   16.80
  -7  -3   3  166.18   17.20
  -7  -3   3  155.98   13.70
  -7  -3   3  175.98   15.10
  -7  -3   3  154.68   14.50
  -7  -3   3  158.88   15.00
  -7  -3   3  156.88   10.60
   6   3  -3   29.70    6.00
   6   3  -3   23.90    7.40
   6   3  -3   34.00    8.10
   6   3  -3   23.00    8.30
   6   3  -3   63.39   17.30
   6   3  -3   28.30    7.80
   6   3  -3   25.10    8.00
   6   3  -3    9.30   11.60
  -6  -3   3   36.10    7.60
  -6  -3   3   24.30    3.00
  -6  -3   3   29.70    6.30
  -6  -3   3   30.10    6.70
  -6  -3   3   19.80    7.40
  -6  -3   3   26.70    7.00
   5   3  -3   -5.50    8.70
   5   3  -3   -3.30    3.30
   5   3  -3   -0.20    6.70
   5   3  -3   10.10    5.50
   5   3  -3    2.10    5.30
   5   3  -3    6.80    5.10
   5   3  -3    1.20    5.40
  -5  -3   3    3.70    5.60
  -5  -3   3   -2.80    4.30
  -5  -3   3    1.10    4.50
  -5  -3   3    5.50    4.50
  -5  -3   3   21.20    5.80
  -5  -3   3    2.60    4.40
   3   3  -3    4.50    5.20
   3   3  -3    6.30    5.40
   3   3  -3   -1.80    4.90
   3   3  -3   -1.60    8.40
   3   3  -3    2.40    5.70
   3   3  -3   -1.10    5.10
  -3  -3   3   -5.10    4.10
  -3  -3   3    0.80    5.00
  -3  -3   3    6.80    5.20
  -3  -3   3   -4.60    4.50
  -3  -3   3    8.10    4.90
   2   3  -3   83.79   11.00
   2   3  -3   73.89   10.00
   2   3  -3   80.69    9.80
   2   3  -3   79.49    9.60
   2   3  -3   61.59    9.20
   2   3  -3   85.09   12.30
   2   3  -3   72.69   10.00
  -2  -3   3   72.09    9.80
  -2  -3   3   73.39    8.60
  -2  -3   3   83.19    9.90
  -2  -3   3   72.49    9.80
  -2  -3   3   76.69   12.10
  -2  -3   3   75.59    9.20
  -2  -3   3   80.19    9.30
   1   3  -3 1391.46   87.59
   1   3  -3 1445.56   86.99
   1   3  -3 1582.74   87.59
   1   3  -3 1450.65   89.19
   1   3  -3 1533.75   87.49
   1   3  -3 1543.35   87.19
   1   3  -3 1392.36   84.19
   1   3  -3 1528.95   86.59
  -1  -3   3 1577.94   87.99
  -1  -3   3 1550.54   87.29
  -1  -3   3 1406.46   89.09
  -1  -3   3 1561.84   87.49
  -1  -3   3 1491.05   86.39
  -1  -3   3 1537.85   84.09
  -1  -3   3 1494.15   87.39
  -1  -3   3 1418.66   86.99
   0   3  -3    4.70    5.10
   0   3  -3    8.50    4.40
   0   3  -3   17.30    5.50
   0   3  -3    9.80    2.60
   0   3  -3    5.70    4.60
   0   3  -3   11.10    5.20
   0   3  -3    6.00    3.20
   0   3  -3    8.20    6.00
   0  -3   3   11.30    2.70
   0  -3   3   14.20    5.20
   0  -3   3    9.60    4.40
   0  -3   3    8.30    5.40
   0  -3   3    8.60    4.60
   0  -3   3   11.40    6.50
   0  -3   3    7.30    3.20
   0  -3   3   12.70    5.80
  -1   3  -3    5.50    3.10
  -1   3  -3    8.30    2.10
  -1   3  -3    5.10    4.30
  -1   3  -3    7.70    1.70
  -1   3  -3    2.10    5.20
  -1   3  -3    5.70    4.30
  -1   3  -3    5.90    4.10
  -1   3  -3    9.80    4.80
   1  -3   3    5.10    4.40
   1  -3   3    5.70    3.10
   1  -3   3    9.50    4.50
   1  -3   3   13.10    4.90
   1  -3   3    6.20    2.20
   1  -3   3    7.50    4.80
   1  -3   3   11.50    6.70
   1  -3   3    4.00    4.60
  -2   3  -3    8.40    2.10
  -2   3  -3    9.10    4.00
  -2   3  -3    8.00    4.00
  -2   3  -3    6.70    6.40
  -2   3  -3    4.80    3.80
  -2   3  -3    3.00    3.50
   2  -3   3    5.20    4.30
   2  -3   3    9.90    3.50
   2  -3   3    6.60    4.30
   2  -3   3    6.90    3.80
   2  -3   3    3.30    6.20
   2  -3   3    7.90    5.20
   2  -3   3    7.30    3.40
   2  -3   3    8.20    4.10
  -3   3  -3  170.48   11.60
  -3   3  -3  158.68   12.20
  -3   3  -3  174.08   12.10
  -3   3  -3  173.98   12.30
  -3   3  -3  141.79   11.70
  -3   3  -3  174.18   11.00
   3  -3   3  146.99    9.50
   3  -3   3  154.08   12.30
   3  -3   3  140.89   14.20
   3  -3   3  148.69   12.20
   3  -3   3  157.18   12.10
   3  -3   3  125.19   18.20
   3  -3   3  159.38   12.10
   3  -3   3  188.58   12.10
   3  -3   3  181.28   11.10
   3  -3   3  186.28   12.30
  -4   3  -3   -4.20    3.30
  -4   3  -3    4.70    3.20
  -4   3  -3   -6.00    3.00
  -4   3  -3    0.30    2.50
  -4   3  -3    1.00    3.20
  -4   3  -3   -4.30    2.20
   4  -3   3   -0.80    3.20
   4  -3   3    2.00    3.20
   4  -3   3   -0.20    3.40
   4  -3   3   -6.00    5.10
   4  -3   3   -4.20    2.60
   4  -3   3   -0.70    2.40
   4  -3   3   -0.80    2.90
   4  -3   3   -1.30    1.80
   4  -3   3   -0.30    2.20
  -5   3  -3   10.50    4.40
  -5   3  -3   -0.60    3.70
  -5   3  -3   10.30    3.60
  -5   3  -3   -0.90    2.90
  -5   3  -3    3.60    2.70
  -5   3  -3    5.40    3.00
   5  -3   3    4.30    2.50
   5  -3   3    6.10    3.70
   5  -3   3    5.10    2.50
   5  -3   3    2.60    3.20
   5  -3   3    4.00    3.50
   5  -3   3   -1.30    5.80
   5  -3   3    3.00    3.40
   5  -3   3    4.00    3.10
  -6   3  -3   19.00    3.70
  -6   3  -3   13.20    5.10
  -6   3  -3   23.50    3.90
  -6   3  -3   16.60    3.50
  -6   3  -3   17.00    5.60
  -6   3  -3   18.50    3.50
  -6   3  -3   20.60    5.60
   6  -3   3   15.40    9.20
   6  -3   3   20.90    4.70
   6  -3   3   19.00    4.90
   6  -3   3   21.00    4.50
   6  -3   3   17.50    4.30
   6  -3   3   16.10    3.60
   6  -3   3   20.90    3.50
  -7   3  -3   60.09    8.90
  -7   3  -3   68.29    7.80
  -7   3  -3   60.29    4.60
  -7   3  -3   65.79    5.00
  -7   3  -3   55.49    8.60
  -7   3  -3   53.99    5.50
  -7   3  -3   59.69    5.60
   7  -3   3   83.89    9.50
   7  -3   3   54.49    5.90
   7  -3   3   48.10    7.90
   7  -3   3   64.69   15.90
   7  -3   3   62.59    5.00
   7  -3   3   64.99    8.10
   7  -3   3   74.19    9.20
   7  -3   3   65.09    6.40
  -8   3  -3   -2.50    4.80
  -8   3  -3    0.30    4.30
  -8   3  -3   -5.40    4.50
   8  -3   3    2.80    9.90
   8  -3   3    1.10    1.20
   8  -3   3    6.10    3.80
   8  -3   3   10.40    5.10
   8  -3   3    0.40    1.50
   8  -3   3   -0.80    4.80
  -9   3  -3    5.10    9.10
  -9   3  -3   21.10    6.40
  -9   3  -3    8.80    5.40
   9  -3   3   14.80    5.40
   9  -3   3   11.70    6.60
   9  -3   3   13.00   13.10
 -10   3  -3    9.90    6.00
 -10   3  -3   -1.30    6.10
  10  -3   3   -0.10    4.10
  10  -3   3   19.00   12.40
  10  -3   3   19.00    7.20
  10  -3   3    5.70    4.40
  11   2  -3    2.90    6.80
  11   2  -3    2.60    7.30
  11   2  -3    3.20    5.40
  11   2  -3   -8.50    4.60
  11   2  -3   -7.70   10.60
 -11  -2   3    1.70    5.60
  10   2  -3    8.40   10.30
  10   2  -3   -0.10    6.40
  10   2  -3    9.50    6.40
  10   2  -3    5.20    5.00
  10   2  -3   -1.50    6.60
  10   2  -3   -3.60    6.10
 -10  -2   3    3.30    5.60
 -10  -2   3   -5.10    4.50
 -10  -2   3   -4.30    4.20
   9   2  -3   17.20   10.50
   9   2  -3    6.50    6.20
   9   2  -3   18.50    6.00
   9   2  -3   20.40    7.60
   9   2  -3   26.60    8.00
   9   2  -3   20.20    7.70
  -9  -2   3   20.80    4.60
  -9  -2   3   19.90    6.80
  -9  -2   3   18.00    5.90
[truncated: 1,872,683 more chars]
